# Supplementary material for: Genome-wide transcriptome analysis of soybean primary root under varying water-deficit conditions
Source: BMC Genomics. 2016 Jan 15;17:57. doi: 10.1186/s12864-016-2378-y (PMC4714440; doi:10.1186/s12864-016-2378-y)
Supplement: Additional file 1: — Gene annotation and expression analysis for primary metabolism. (XLSX 26 kb) [file 12864_2016_2378_MOESM1_ESM.xlsx]

## Sheet: primary metabolism
Gene ID	Pathway	Annotation	VMS-Root	MS-Root	SS-Root	SR-Root
glyma16g17150.1	cell wall.pectin*esterases.acetyl esterase	pectinacetylesterase family protein	2.09132	0.410276	-0.780415	-1.05168
glyma16g17120.1	cell wall.pectin*esterases.acetyl esterase	pectinacetylesterase family protein	0.809251	1.1029	0.545735	2.02688
glyma01g35480.1	cell wall.pectin*esterases.acetyl esterase	pectinacetylesterase family protein	0.197621	-0.0717793	0.464015	2.31171
glyma17g04770.1	cell wall.pectin*esterases.acetyl esterase	pectinacetylesterase, putative	0.218629	-1.46851	-2.27061	-1.59708
glyma10g28230.1	cell wall.pectin*esterases.acetyl esterase	pectinacetylesterase, putative	-0.247168	-1.71785	-1.61456	-2.03495
glyma03g38650.1	cell wall.pectin*esterases.acetyl esterase	pectinacetylesterase, putative	0.671728	-1.37838	-1.45875	-2.02203
glyma20g22210.1	cell wall.pectin*esterases.acetyl esterase	pectinacetylesterase, putative	-0.263033	-2.14172	-2.37158	-2.35228
glyma19g41960.1	cell wall.pectin*esterases.PME	ATPMEPCRB; pectinesterase	-0.582974	-1.24526	-1.61559	-3.0889
glyma01g45110.1	cell wall.pectin*esterases.PME	ATPMEPCRA; pectinesterase	-0.220477	-2.24243	-1.60671	1.94114
glyma16g01640.1	cell wall.pectin*esterases.PME	ATPME1 (Arabidopsis thaliana pectin methylesterase 1); pectinesterase	0.0134592	1.11354	2.16351	0.388655
glyma15g35290.1	cell wall.pectin*esterases.PME	pectinesterase, putative	-1.40891	-6.90671	-7.12168	-1.33555
glyma02g02020.1	cell wall.pectin*esterases.PME	ATPMEPCRB; pectinesterase	1.04885	-4.83554	-3.63374	4.45621
glyma04g41460.1	cell wall.pectin*esterases.PME	ATPMEPCRF; pectinesterase	-0.341131	-2.06053	-2.96324	-2.57915
glyma02g01130.1	cell wall.pectin*esterases.PME	VGDH2 (VANGUARD 1 HOMOLOG 2); pectinesterase	1000	5.00639	-1000	0.119965
glyma14g01820.1	cell wall.pectin*esterases.PME	QRT1 (QUARTET 1); pectinesterase	-0.114403	3.5627	2.28144	-1.41839
glyma19g32760.1	cell wall.pectin*esterases.PME	pectinacetylesterase family protein	0.00562068	0.925681	-0.45037	-2.00861
glyma11g03560.1	cell wall.pectin*esterases.PME	pectinacetylesterase family protein	0.938083	-0.8145	-2.09422	-0.743174
glyma01g41820.1	cell wall.pectin*esterases.PME	pectinacetylesterase family protein	0.502492	-1.64421	-2.50873	-0.219417
glyma19g40000.1	cell wall.pectin*esterases.PME	pectinacetylesterase family protein	0.354814	-0.0447787	-1.22594	-2.21564
glyma19g40020.1	cell wall.pectin*esterases.PME	pectinacetylesterase family protein	-0.3447	-2.05715	-2.69392	-1.77913
glyma02g02000.1	cell wall.pectin*esterases.PME	pectinacetylesterase family protein	-0.302804	-2.80094	-5.09949	-3.00005
glyma04g13600.1	cell wall.pectin*esterases.PME	pectinacetylesterase family protein	-0.528375	-0.575482	-2.47859	-0.873005
glyma05g35930.1	cell wall.pectin*esterases.PME	pectinacetylesterase family protein	0.447331	-0.733204	-0.0691585	-3.10395
glyma08g03700.1	cell wall.pectin*esterases.PME	pectinacetylesterase family protein	0.255587	-0.757948	0.165344	-3.34527
glyma03g03460.1	cell wall.pectin*esterases.PME	pectinacetylesterase family protein	-0.92847	-1.16134	-5.78244	0.295544
glyma07g14930.1	cell wall.pectin*esterases.PME	pectinacetylesterase family protein	0.980916	-0.496838	1.65917	-3.1049
glyma01g01010.1	cell wall.pectin*esterases.PME	pectinacetylesterase family protein	-1.07272	-1.12018	0.979372	-2.87348
glyma13g17570.1	cell wall.pectin*esterases.PME	pectinacetylesterase family protein	0.35212	0.957932	2.34323	0.664718
glyma03g37410.1	cell wall.pectin*esterases.PME	pectinacetylesterase family protein	-1.49716	-0.990918	-2.90003	0.216384
glyma19g40010.1	cell wall.pectin*esterases.PME	pectinacetylesterase family protein	-1.42318	-2.29757	-3.17489	-0.189512
glyma15g20500.1	cell wall.pectin*esterases.PME	pectinacetylesterase family protein	-0.113842	-1.75616	-2.47795	-3.39042
glyma09g08920.1	cell wall.pectin*esterases.PME	pectinacetylesterase family protein	-0.379094	-3.23403	-3.6764	-1.73803
glyma03g03410.1	cell wall.pectin*esterases.PME	pectinacetylesterase family protein	-1.06737	-5.09385	1000	1.0943
glyma03g03400.1	cell wall.pectin*esterases.PME	pectinacetylesterase family protein	-1.32018	-5.62128	-6.34671	-2.71186
glyma01g33440.1	cell wall.pectin*esterases.PME	pectinacetylesterase family protein	-1.28068	-1.64867	-4.46909	-0.167038
glyma10g02160.1	cell wall.pectin*esterases.PME	pectinacetylesterase family protein	0.214957	1000	-6.88851	3.88659
glyma01g33500.1	cell wall.pectin*esterases.PME	pectinacetylesterase family protein	-2.69724	-9.41411	-9.56992	0.585157
glyma01g33480.1	cell wall.pectin*esterases.PME	pectinacetylesterase family protein	-2.66807	-8.26132	-8.05995	0.84043
glyma02g09540.1	cell wall.pectin*esterases.PME	pectinacetylesterase family protein	1.97087	0.0147258	0.865435	3.88961
glyma02g01140.1	cell wall.pectin*esterases.PME	pectinacetylesterase family protein	-2.17691	-1000	-1000	1000
glyma05g34810.1	cell wall.pectin*esterases.PME	pectinacetylesterase family protein	-0.274035	-2.9774	-3.38501	-0.44935
glyma13g25550.1	cell wall.pectin*esterases.PME	pectinacetylesterase, putative	-1.14348	-5.23693	-4.57537	-1.93096
glyma05g05420.1	cell wall.modification	ATEXLB1 (ARABIDOPSIS THALIANA EXPANSIN-LIKE B1)	-0.722386	-8.09321	-9.62862	2.06457
glyma17g15680.1	cell wall.modification	ATEXLB1 (ARABIDOPSIS THALIANA EXPANSIN-LIKE B1)	-2.69869	-9.31857	-6.20907	-3.14532
glyma17g15690.1	cell wall.modification	ATEXLB1 (ARABIDOPSIS THALIANA EXPANSIN-LIKE B1)	-0.491714	-6.3157	-6.84862	2.54291
glyma17g15640.1	cell wall.modification	ATEXLB1 (ARABIDOPSIS THALIANA EXPANSIN-LIKE B1)	-4.51603	-9.67572	-7.03541	-5.38465
glyma17g15670.1	cell wall.modification	ATEXLB1 (ARABIDOPSIS THALIANA EXPANSIN-LIKE B1)	-4.78468	-9.19607	-6.61258	-5.50149
glyma05g05430.1	cell wall.modification	ATEXLB1 (ARABIDOPSIS THALIANA EXPANSIN-LIKE B1)	3.31928	4.15227	4.13748	2.16432
glyma17g15710.1	cell wall.modification	ATEXLB1 (ARABIDOPSIS THALIANA EXPANSIN-LIKE B1)	2.51263	1.68436	0.304838	3.89209
glyma11g04080.1	cell wall.modification	ATEXLB1 (ARABIDOPSIS THALIANA EXPANSIN-LIKE B1)	-0.33563	2.02252	-0.0979262	2.743
glyma01g41330.1	cell wall.modification	ATEXLB1 (ARABIDOPSIS THALIANA EXPANSIN-LIKE B1)	0.0475953	3.48286	1.87433	3.80544
glyma01g41050.1	cell wall.modification	ATEXLB1 (ARABIDOPSIS THALIANA EXPANSIN-LIKE B1)	3.10494	-4.1734	-4.35207	4.28
glyma11g04370.1	cell wall.modification	ATEXLB1 (ARABIDOPSIS THALIANA EXPANSIN-LIKE B1)	2.98504	1000	-7.73554	3.8808
glyma05g05380.1	cell wall.modification	ATEXLB1 (ARABIDOPSIS THALIANA EXPANSIN-LIKE B1)	1000	1000	1000	-4.70134
glyma05g05880.1	cell wall.modification	ATEXLB1 (ARABIDOPSIS THALIANA EXPANSIN-LIKE B1)	1.68558	-2.67455	-1.60717	3.38847
glyma17g16210.1	cell wall.modification	ATEXLB1 (ARABIDOPSIS THALIANA EXPANSIN-LIKE B1)	3.75881	-7.27076	-7.6905	4.74579
glyma09g37090.1	cell wall.modification	ATEXPA1 (ARABIDOPSIS THALIANA EXPANSIN A1)	-0.118793	-4.17102	-1.98751	-0.224217
glyma18g49570.1	cell wall.modification	ATEXPA1 (ARABIDOPSIS THALIANA EXPANSIN A1)	-0.180497	-2.92606	-3.36272	-3.54199
glyma11g34040.1	cell wall.modification	ATEXPA3 (ARABIDOPSIS THALIANA EXPANSIN A3)	0.470166	-0.808896	-3.21996	-1.89235
glyma14g38430.1	cell wall.modification	ATEXPA8 (ARABIDOPSIS THALIANA EXPANSIN A8)	0.158491	-0.169444	0.119551	-4.08316
glyma12g23200.1	cell wall.modification	ATEXPA12 (ARABIDOPSIS THALIANA EXPANSIN 12)	-0.0266788	-3.23226	-4.82742	-3.73425
glyma06g38100.1	cell wall.modification	ATEXPA12 (ARABIDOPSIS THALIANA EXPANSIN 12)	0.0100288	-3.03851	-4.38315	-2.3567
glyma02g12140.1	cell wall.modification	ATEXPA15 (ARABIDOPSIS THALIANA EXPANSIN A15)	0.94106	-2.09823	-1.35524	-1.39124
glyma19g41080.1	cell wall.modification	ATEXPA17 (ARABIDOPSIS THALIANA EXPANSIN A17)	-1.01574	-4.26722	-6.1886	-0.457843
glyma03g38480.1	cell wall.modification	ATEXPA17 (ARABIDOPSIS THALIANA EXPANSIN A17)	-1.19965	-3.12736	-5.68666	0.388193
glyma10g28040.1	cell wall.modification	ATEXPA17 (ARABIDOPSIS THALIANA EXPANSIN A17)	-1.11798	-4.06152	-6.47821	-0.252758
glyma20g22050.1	cell wall.modification	ATEXPA17 (ARABIDOPSIS THALIANA EXPANSIN A17)	-1.53165	-4.23841	-5.81006	0.14797
glyma06g20970.1	cell wall.modification	ATEXPA15 (ARABIDOPSIS THALIANA EXPANSIN A15)	0.84809	0.500537	4.00341	-2.4861
glyma10g24080.1	cell wall.modification	ATEXPB2 (ARABIDOPSIS THALIANA EXPANSIN B2)	0.537608	-4.54553	-4.83897	-2.39004
glyma01g16140.1	cell wall.modification	ATEXPB2 (ARABIDOPSIS THALIANA EXPANSIN B2)	2.80314	-2.41409	-2.35733	-0.335482
glyma12g33070.1	cell wall.modification	ATEXPB2 (ARABIDOPSIS THALIANA EXPANSIN B2)	0.385203	-1.38029	-2.6766	-1.30589
glyma11g10240.1	cell wall.modification	ATEXLA2 (ARABIDOPSIS THALIANA EXPANSIN-LIKE A2)	0.277051	1.35789	2.37163	1.43222
glyma08g12800.1	cell wall.modification	xyloglucan:xyloglucosyl transferase, putative / xyloglucan endotransglycosylase, putative / endo-xyloglucan transferase, putative	0.161997	-0.779959	-1.29977	-2.4179
glyma12g30200.1	cell wall.modification	xyloglucan:xyloglucosyl transferase, putative / xyloglucan endotransglycosylase, putative / endo-xyloglucan transferase, putative	0.586392	-2.08166	-3.7588	1.88598
glyma11g19920.1	cell wall.modification	xyloglucan:xyloglucosyl transferase, putative / xyloglucan endotransglycosylase, putative / endo-xyloglucan transferase, putative	-0.255127	-1.9715	-4.71051	-2.12878
glyma10g39760.1	cell wall.modification	xyloglucan:xyloglucosyl transferase, putative / xyloglucan endotransglycosylase, putative / endo-xyloglucan transferase, putative	-0.469433	-1.79359	-2.64402	-2.54214
glyma03g34170.1	cell wall.modification	xyloglucan:xyloglucosyl transferase, putative / xyloglucan endotransglycosylase, putative / endo-xyloglucan transferase, putative	0.35995	-2.31188	-5.1472	-1.34315
glyma05g29690.1	cell wall.modification	xyloglucan:xyloglucosyl transferase, putative / xyloglucan endotransglycosylase, putative / endo-xyloglucan transferase, putative	-0.573955	-0.441023	-1.49914	-2.20852
glyma12g10960.1	cell wall.modification	XTH9 | XTH9 (XYLOGLUCAN ENDOTRANSGLUCOSYLASE/HYDROLASE 9)	-0.218958	-2.077	-3.20879	-0.259228
glyma13g39710.1	cell wall.modification	ATXTR8, XTR8 | XTR8 (xyloglucan:xyloglucosyl transferase 8)	-0.633279	-0.789245	-5.01153	-0.841527
glyma09g07070.1	cell wall.modification	XTH23, XTR6 | XTR6 (XYLOGLUCAN ENDOTRANSGLYCOSYLASE 6)	-0.139886	2.82076	0.575486	2.22361
glyma15g18360.1	cell wall.modification	XTH23, XTR6 | XTR6 (XYLOGLUCAN ENDOTRANSGLYCOSYLASE 6)	-0.217822	2.60664	-0.581113	1.53746
glyma13g01140.1	cell wall.modification	XTH23, XTR6 | XTR6 (XYLOGLUCAN ENDOTRANSGLYCOSYLASE 6)	-0.0982469	-0.170783	2.70231	1.38003
glyma17g07280.1	cell wall.modification	XTH23, XTR6 | XTR6 (XYLOGLUCAN ENDOTRANSGLYCOSYLASE 6)	0.571932	3.5719	3.25108	0.642856
glyma13g01150.1	cell wall.modification	XTH23, XTR6 | XTR6 (XYLOGLUCAN ENDOTRANSGLYCOSYLASE 6)	0.172502	1.48246	2.93942	2.39968
glyma17g07270.1	cell wall.modification	XTH23, XTR6 | XTR6 (XYLOGLUCAN ENDOTRANSGLYCOSYLASE 6)	0.430413	2.7339	2.14909	-0.12357
glyma13g00280.1	cell wall.modification	XTH23, XTR6 | XTR6 (XYLOGLUCAN ENDOTRANSGLYCOSYLASE 6)	-0.385708	1.33113	0.759299	4.04188
glyma17g07240.1	cell wall.modification	XTH23, XTR6 | XTR6 (XYLOGLUCAN ENDOTRANSGLYCOSYLASE 6)	0.716452	2.5142	2.74119	1.49211
glyma17g07260.1	cell wall.modification	XTH23, XTR6 | XTR6 (XYLOGLUCAN ENDOTRANSGLYCOSYLASE 6)	0.690716	2.45715	2.75482	1.43711
glyma17g07250.1	cell wall.modification	XTH23, XTR6 | XTR6 (XYLOGLUCAN ENDOTRANSGLYCOSYLASE 6)	0.588856	0.697763	1.61005	2.11845
glyma19g28200.1	cell wall.modification	EXGT-A4 (ENDOXYLOGLUCAN TRANSFERASE A4)	-0.407302	1.15533	2.29495	1000
glyma16g04960.1	cell wall.modification	EXGT-A4 (ENDOXYLOGLUCAN TRANSFERASE A4); hydrolase, acting on glycosyl bonds	0.309324	0.936255	-0.797441	-2.88015
glyma15g15370.1	cell wall.degradation.mannan-xylose-arabinose-fucose	BXL1 (BETA-XYLOSIDASE 1); hydrolase, hydrolyzing O-glycosyl compounds	-0.0856437	-1.60302	-3.08444	-1.17296
glyma03g37710.1	cell wall.degradation.mannan-xylose-arabinose-fucose	BXL2 (BETA-XYLOSIDASE 2); hydrolase, hydrolyzing O-glycosyl compounds	-0.378296	-0.549425	-2.29521	1.3322
glyma19g40300.1	cell wall.degradation.mannan-xylose-arabinose-fucose	BXL2 (BETA-XYLOSIDASE 2); hydrolase, hydrolyzing O-glycosyl compounds	-0.399486	-2.01794	-1.0117	0.986503
glyma08g19280.1	cell wall.degradation.mannan-xylose-arabinose-fucose	XYL4 (beta-xylosidase 4); hydrolase, hydrolyzing O-glycosyl compounds	0.513388	-1.49937	-2.17049	-1.88387
glyma15g05720.1	cell wall.degradation.mannan-xylose-arabinose-fucose	XYL4 (beta-xylosidase 4); hydrolase, hydrolyzing O-glycosyl compounds	0.137611	-1.12891	-2.73102	-0.458554
glyma08g07950.1	cell wall.degradation.mannan-xylose-arabinose-fucose	XYL4 (beta-xylosidase 4); hydrolase, hydrolyzing O-glycosyl compounds	-0.296305	-1.87978	-2.10179	-3.21566
glyma11g07580.1	cell wall.degradation.mannan-xylose-arabinose-fucose	(1-4)-beta-mannan endohydrolase, putative	0.660571	-0.749266	-2.27724	-0.624985
glyma20g27040.1	cell wall.degradation.mannan-xylose-arabinose-fucose	glycosyl hydrolase family 10 protein	-0.125755	-1.31866	-1.14715	-2.1996
glyma04g00610.1	cell wall.degradation.mannan-xylose-arabinose-fucose	glycosyl hydrolase family 10 protein	0.0352893	-1.95912	-0.964452	-3.87282
glyma19g41430.1	pectate lyases and polygalacturonases	glycoside hydrolase family 28 protein	1.99647	3.48207	5.54895	-4.13854
glyma07g37320.1	pectate lyases and polygalacturonases	glycoside hydrolase family 28 protein	-0.576273	-1.24137	-2.04528	-0.449477
glyma03g38140.1	pectate lyases and polygalacturonases	glycoside hydrolase family 28 protein	0.529718	-0.62793	-3.43723	-0.338099
glyma19g40740.1	pectate lyases and polygalacturonases	glycoside hydrolase family 28 protein	0.0807045	-1.23939	-4.0313	-0.555115
glyma02g01230.1	pectate lyases and polygalacturonases	glycoside hydrolase family 28 protein	0.556178	-0.66552	1.10979	-4.10109
glyma10g01290.1	pectate lyases and polygalacturonases	glycoside hydrolase family 28 protein	0.870241	0.336956	1.88225	-3.39476
glyma19g40940.1	pectate lyases and polygalacturonases	glycoside hydrolase family 28 protein	-0.28568	-0.428021	-0.419426	-2.06861
glyma09g03620.1	pectate lyases and polygalacturonases	glycoside hydrolase family 28 protein	2.37464	1.65959	1.69973	-4.0637
glyma15g14540.1	pectate lyases and polygalacturonases	glycoside hydrolase family 28 protein	0.322926	0.868871	0.277404	-3.89942
glyma07g07290.1	pectate lyases and polygalacturonases	glycoside hydrolase family 28 protein	5.55511	0.455257	-0.340473	-0.472203
glyma08g02050.1	pectate lyases and polygalacturonases	glycoside hydrolase family 28 protein	0.369686	-1.68528	-1.45728	-2.81746
glyma09g39200.1	pectate lyases and polygalacturonases	glycoside hydrolase family 28 protein	1.21223	-1.40952	-1.14351	-2.25837
glyma18g47130.1	pectate lyases and polygalacturonases	glycoside hydrolase family 28 protein	0.4547	-0.732818	-0.760052	-4.67331
glyma13g44140.1	pectate lyases and polygalacturonases	glycoside hydrolase family 28 protein	0.168706	-1.33901	-2.31179	-2.008
glyma01g03400.1	pectate lyases and polygalacturonases	polygalacturonase, putative / pectinase, putative	0.656982	0.651468	2.96026	-2.00502
glyma08g39340.1	pectate lyases and polygalacturonases	polygalacturonase, putative / pectinase, putative	-0.227252	-3.53813	-2.41928	-3.80567
glyma19g00230.1	pectate lyases and polygalacturonases	polygalacturonase, putative / pectinase, putative	0.566918	-3.95882	-4.08821	-5.99504
glyma09g35870.1	pectate lyases and polygalacturonases	polygalacturonase, putative / pectinase, putative	-0.120185	-1.00777	-1.93209	3.02722
glyma15g43080.1	pectate lyases and polygalacturonases	polygalacturonase, putative / pectinase, putative	3.69908	-5.37557	-4.22631	4.66338
glyma20g02840.1	pectate lyases and polygalacturonases	polygalacturonase, putative / pectinase, putative	-0.044288	-0.473487	-0.832205	-2.33339
glyma05g08730.1	pectate lyases and polygalacturonases	polygalacturonase, putative / pectinase, putative	0.399313	-2.58506	-5.92326	-5.71266
glyma18g19040.1	pectate lyases and polygalacturonases	polygalacturonase	2.25962	4.14194	3.44837	0.892045
glyma18g18980.1	pectate lyases and polygalacturonases	BURP domain-containing protein / polygalacturonase, putative	0.496148	-1.86251	-3.82025	0.866871
glyma08g39700.1	pectate lyases and polygalacturonases	BURP domain-containing protein / polygalacturonase, putative	0.221811	-1.14337	-0.341719	3.19121
glyma11g12670.1	pectate lyases and polygalacturonases	BURP domain-containing protein	-0.166532	-0.824172	-2.75333	0.787712
glyma05g25370.1	pectate lyases and polygalacturonases	PGIP1 (POLYGALACTURONASE INHIBITING PROTEIN 1)	-1.70487	-9.23937	-7.81889	-2.38347
glyma08g08360.1	pectate lyases and polygalacturonases	PGIP1 (POLYGALACTURONASE INHIBITING PROTEIN 1)	-2.01386	-7.29761	-6.65636	-0.486351
glyma05g25360.1	pectate lyases and polygalacturonases	PGIP1 (POLYGALACTURONASE INHIBITING PROTEIN 1)	-5.45948	-10.9332	-9.11968	-5.02196
glyma05g25340.1	pectate lyases and polygalacturonases	PGIP1 (POLYGALACTURONASE INHIBITING PROTEIN 1)	-3.6158	1000	-9.62709	-6.14889
glyma19g32700.1	pectate lyases and polygalacturonases	PGIP1 (POLYGALACTURONASE INHIBITING PROTEIN 1)	-0.240823	-2.147	-3.19337	2.38089
glyma13g19670.1	pectate lyases and polygalacturonases	pectate lyase family protein	0.0688394	1.03935	2.34081	0.44433
glyma20g24670.1	pectate lyases and polygalacturonases	pectate lyase family protein	0.161739	-1.47618	-2.43681	-2.1207
glyma19g07490.1	pectate lyases and polygalacturonases	pectate lyase family protein	1.24046	-1.44289	-2.43676	-0.998778
glyma05g23950.1	pectate lyases and polygalacturonases	pectate lyase family protein	0.903919	-1.41255	-3.67518	-0.762087
glyma06g18370.1	pectate lyases and polygalacturonases	pectate lyase family protein	0.0875371	-1.7014	-2.58532	-1.43861
glyma18g01560.1	pectate lyases and polygalacturonases	pectate lyase family protein	-0.851515	-1.80234	-3.06951	-0.00769342
glyma18g38430.1	pectate lyases and polygalacturonases	pectate lyase family protein	-0.221414	-1.66137	-2.29616	-0.857181
glyma03g34260.1	pectate lyases and polygalacturonases	pectate lyase family protein	0.296269	-0.772801	-2.84818	-0.709755
glyma20g19200.1	pectate lyases and polygalacturonases	pectate lyase family protein	0.633643	-0.989625	-2.11452	-1.81724
glyma10g24630.1	pectate lyases and polygalacturonases	pectate lyase family protein	0.688301	-1.16486	-2.80729	-1.76229
glyma18g27090.1	pectate lyases and polygalacturonases	lyase	0.228937	-1.39064	-2.10581	0.690714
glyma06g09770.1	pectate lyases and polygalacturonases	lyase	-5.04296	-5.25323	-3.59972	-4.81537
glyma04g08410.1	pectate lyases and polygalacturonases	RD22 (RESPONSIVE TO DESSICATION 22)	1.54023	2.19528	2.0207	1.02623
glyma14g20440.1	pectate lyases and polygalacturonases	RD22 (RESPONSIVE TO DESSICATION 22)	0	4.24123	-1000	-1.07701
glyma07g03370.1	lipid metabolism.FA desaturation.desaturase	FAD5 (FATTY ACID DESATURASE 5); oxidoreductase	0.638282	0.344184	-0.42325	3.63495
glyma08g22730.1	lipid metabolism.FA desaturation.desaturase	FAD5 (FATTY ACID DESATURASE 5); oxidoreductase	0.222661	-1.54743	-0.189309	5.6419
glyma11g27190.1	lipid metabolism.FA desaturation.omega 3 desaturase	FAD8 (FATTY ACID DESATURASE 8); omega-3 fatty acid desaturase	-0.193105	-1.52716	-2.2591	-2.48927
glyma18g06950.1	lipid metabolism.FA desaturation.omega 3 desaturase	FAD8 (FATTY ACID DESATURASE 8); omega-3 fatty acid desaturase	0.0630081	-0.918936	-2.08287	-2.74144
glyma14g37350.1	lipid metabolism.FA desaturation.omega 3 desaturase	FAD8 (FATTY ACID DESATURASE 8); omega-3 fatty acid desaturase	0.0649142	-2.28944	-2.45713	-0.413795
glyma07g18350.1	lipid metabolism.FA desaturation.omega 3 desaturase	FAD8 (FATTY ACID DESATURASE 8); omega-3 fatty acid desaturase	0.674894	0.465028	1.64258	3.5794
glyma18g43210.1	lipid metabolism.FA desaturation.omega 3 desaturase	FAD7 (FATTY ACID DESATURASE 7); omega-3 fatty acid desaturase	0.317407	0.138337	0.917082	3.16634
glyma09g17170.1	lipid metabolism.FA desaturation.omega 6 desaturase	FAD2 (FATTY ACID DESATURASE 2)	1.52834	-6.33176	-4.85736	4.26347
glyma20g24530.1	lipid metabolism.FA desaturation.omega 6 desaturase	FAD2 (FATTY ACID DESATURASE 2)	0.166947	3.32754	2.30858	-3.86674
glyma03g30070.1	lipid metabolism.FA desaturation.omega 6 desaturase	FAD2 (FATTY ACID DESATURASE 2)	-0.174035	-0.549115	-0.960916	2.30525
glyma15g23200.1	lipid metabolism.FA desaturation.omega 6 desaturase	FAD2 (FATTY ACID DESATURASE 2)	-0.0356016	-0.71324	-0.87582	2.22336
glyma02g36460.1	lipid metabolism.FA desaturation.omega 6 desaturase	FAD6 (FATTY ACID DESATURASE 6); omega-6 fatty acid desaturase	0.110043	-0.542111	-0.590635	2.58308
glyma14g27990.1	lipid metabolism.FA synthesis and FA elongation.ACP desaturase	acyl-(acyl-carrier-protein) desaturase, putative	-0.595342	-3.27676	-2.63931	-2.07389
glyma08g10760.1	lipid metabolism.FA synthesis and FA elongation.ACP oxoacyl reductase	3-oxoacyl-(acyl-carrier protein) reductase	4.26357	-2.50036	1000	-1.69965
glyma08g01180.1	lipid metabolism.FA synthesis and FA elongation.ACP protein	ACP4 (ACYL CARRIER PROTEIN 4)	-1.17697	-3.32623	1000	4.56179
glyma04g21910.1	lipid metabolism.FA synthesis and FA elongation.ACP thioesterase	FATB (FATTY ACYL-ACP THIOESTERASES B); acyl carrier/ acyl-ACP thioesterase	0.882142	0.243141	2.02622	3.00359
glyma14g39030.1	lipid metabolism.FA synthesis and FA elongation.acyl coa ligase	acyl-activating enzyme 12 (AAE12)	-0.304679	-1.43608	-3.67462	-1.74726
glyma07g02180.1	lipid metabolism.FA synthesis and FA elongation.acyl coa ligase	acyl-activating enzyme 13 (AAE13)	-0.178515	-1.12419	-2.10466	1.89118
glyma08g21840.1	lipid metabolism.FA synthesis and FA elongation.acyl coa ligase	acyl-activating enzyme 13 (AAE13)	0.712015	-2.38264	-1.89687	2.9013
glyma15g13710.1	lipid metabolism.FA synthesis and FA elongation.acyl coa ligase	AAE14 (ACYL-ACTIVATING ENZYME 14)	-0.28677	1.72727	2.63924	2.16102
glyma09g03460.1	lipid metabolism.FA synthesis and FA elongation.acyl coa ligase	AAE7/ACN1 (ACYL-ACTIVATING ENZYME 7)	-3.33653	-8.49419	-4.06381	-4.41515
glyma18g05110.1	lipid metabolism.FA synthesis and FA elongation.acyl coa ligase	BZO1; benzoate-CoA ligase	-0.0236192	-2.18168	-2.05528	-0.22232
glyma02g40640.1	lipid metabolism.FA synthesis and FA elongation.acyl coa ligase	AMP-binding protein, putative	-0.65589	0.0738304	-2.32984	1.62325
glyma17g35480.1	lipid metabolism.FA synthesis and FA elongation.acyl-CoA binding protein	ACBP3 (ACYL-COA-BINDING DOMAIN 3)	0.130889	0.628686	-0.0789771	2.53321
glyma05g24650.1	lipid metabolism.FA synthesis and FA elongation.beta hydroxyacyl ACP dehydratase	beta-hydroxyacyl-ACP dehydratase, putative	1.65882	0.924178	-1000	1000
glyma15g04760.1	lipid metabolism.FA synthesis and FA elongation.beta ketoacyl CoA synthase	beta-ketoacyl-CoA synthase family protein	0.0698685	-0.306548	-5.161	2.11515
glyma03g42140.1	lipid metabolism.FA synthesis and FA elongation.beta ketoacyl CoA synthase	KCS1 (3-KETOACYL-COA SYNTHASE 1); acyltransferase	0.1006	-0.389221	-2.22932	0.505929
glyma06g10190.1	lipid metabolism.FA synthesis and FA elongation.fatty acid elongase	CER2 (ECERIFERUM 2); transferase	-0.293989	-0.643867	0.538529	-2.3319
glyma20g07060.1	lipid metabolism.FA synthesis and FA elongation.long chain fatty acid CoA ligase	long-chain-fatty-acid--CoA ligase family protein / long-chain acyl-CoA synthetase family protein (LACS8)	-1.26474	-2.00825	-3.58343	0.815313
glyma13g11700.1	lipid metabolism.FA synthesis and FA elongation.long chain fatty acid CoA ligase	long-chain-fatty-acid--CoA ligase family protein / long-chain acyl-CoA synthetase family protein (LACS8)	-0.168278	0.317937	2.47865	2.30759
glyma11g02030.1	lipid metabolism.FA synthesis and FA elongation.long chain fatty acid CoA ligase	long-chain-fatty-acid--CoA ligase / long-chain acyl-CoA synthetase	-0.86285	1.30388	2.52403	1.81617
glyma03g38000.1	lipid metabolism.FA synthesis and FA elongation.long chain fatty acid CoA ligase	long-chain-fatty-acid--CoA ligase family protein / long-chain acyl-CoA synthetase family protein	-2.34629	-3.31374	-3.89983	-2.70049
glyma19g40610.1	lipid metabolism.FA synthesis and FA elongation.long chain fatty acid CoA ligase	long-chain-fatty-acid--CoA ligase family protein / long-chain acyl-CoA synthetase family protein	-0.147875	-0.621007	-2.17337	-0.77789
glyma11g03800.1	lipid metabolism.lipid degradation.beta-oxidation.acyl CoA DH	ACX1 (ACYL-COA OXIDASE 1)	-0.302626	-1.49171	-2.06991	1.97101
glyma05g31390.1	lipid metabolism.lipid degradation.beta-oxidation.acyl CoA DH	ACX2 (ACYL-COA OXIDASE 2); acyl-CoA oxidase	-0.671936	0.503308	-1.98423	2.13361
glyma12g30850.1	lipid metabolism.lipid degradation.beta-oxidation.acyl CoA reductase	oxidoreductase, acting on the CH-CH group of donors	0.0539625	-1.83094	-2.70776	-2.76097
glyma13g39450.1	lipid metabolism.lipid degradation.beta-oxidation.acyl CoA reductase	acyl CoA reductase, putative / male-sterility protein, putative	2.34713	-0.130153	0.959587	0.915284
glyma12g09270.1	lipid metabolism.lipid degradation.beta-oxidation.acyl CoA reductase	acyl CoA reductase, putative / male-sterility protein, putative	1.01036	0.531051	2.46797	2.63161
glyma11g19150.1	lipid metabolism.lipid degradation.beta-oxidation.acyl CoA reductase	acyl CoA reductase, putative / male-sterility protein, putative	0.951529	1.64916	2.21679	1.68167
glyma11g00650.1	lipid metabolism.lipid degradation.beta-oxidation.acyl-CoA thioesterase	hydrolase	0.194552	-1.59464	-1.7014	2.16645
glyma01g45020.1	lipid metabolism.lipid degradation.beta-oxidation.acyl-CoA thioesterase	hydrolase	0.15396	-1.6495	-1.75384	2.25419
glyma10g39610.1	lipid metabolism.lipid degradation.beta-oxidation.acyl-CoA thioesterase	hydrolase	-0.0195543	-2.54295	-2.62303	0.972688
glyma07g33330.1	lipid metabolism.lipid degradation.beta-oxidation.acyl-CoA thioesterase	hydrolase	1.27161	1.96256	2.43886	4.6886
glyma06g46520.1	lipid metabolism.lipid degradation.beta-oxidation.acyl-CoA thioesterase	hydrolase	-0.326746	-2.11382	-4.19953	-1.49986
glyma19g39030.1	lipid metabolism.lipid degradation.beta-oxidation.acyl-CoA thioesterase	hydrolase	-0.0153566	-0.143115	-0.212022	2.85071
glyma01g44990.1	lipid metabolism.lipid degradation.beta-oxidation.acyl-CoA thioesterase	hydrolase	-0.0796354	-2.26469	-3.30042	1.08871
glyma06g46680.1	lipid metabolism.lipid degradation.beta-oxidation.acyl-CoA thioesterase	hydrolase	0.392208	-0.597652	0.225694	2.81155
glyma20g24780.1	lipid metabolism.lipid degradation.beta-oxidation.acyl-CoA thioesterase	ATCXE17 (ARABIDOPSIS THALIANA CARBOXYESTERASE 17); hydrolase	2.05272	-5.29068	1000	3.65186
glyma09g28580.1	lipid metabolism.lipid degradation.beta-oxidation.acyl-CoA thioesterase	ATCXE18 (ARABIDOPSIS THALIANA CARBOXYESTERASE 18); carboxylesterase	0.040144	-0.950041	-2.34547	-1.5986
glyma06g39750.1	lipid metabolism.lipid degradation.beta-oxidation.mutifunctional	3-hydroxybutyryl-CoA dehydrogenase, putative	0.320892	1.6478	0.63987	2.32601
glyma08g06110.1	lipid metabolism.lipid degradation.lipases	hydrolase, alpha/beta fold family protein	-1.60889	0.693129	3.40261	1.82061
glyma20g38470.1	lipid metabolism.lipid degradation.lipases	esterase/lipase/thioesterase family protein	-1.01404	-1.88576	-3.90204	0.969863
glyma07g12000.1	lipid metabolism.lipid degradation.lipases	hydrolase, alpha/beta fold family protein	0.909927	-0.911713	-2.6059	0.884989
glyma18g13040.1	lipid metabolism.lipid degradation.lipases.triacylglycerol lipase	lipase class 3 family protein	0.311601	-1.59828	-2.06408	-0.800973
glyma08g42120.1	lipid metabolism.lipid degradation.lipases.triacylglycerol lipase	lipase class 3 family protein	0.247297	-1.33304	-2.32662	-1.25338
glyma08g10600.1	lipid metabolism.lipid degradation.lipases.triacylglycerol lipase	lipase class 3 family protein	-0.374493	-1.82441	-2.34078	1.69684
glyma17g15530.1	lipid metabolism.lipid degradation.lipases.triacylglycerol lipase	lipase class 3 family protein	0.787238	-0.387455	-0.0458405	4.60384
glyma01g41450.1	lipid metabolism.lipid degradation.lipases.triacylglycerol lipase	lipase class 3 family protein	0.897287	1.23184	0.435176	2.04501
glyma03g31570.1	lipid metabolism.lipid degradation.lipases.triacylglycerol lipase	lipase class 3 family protein	0.65018	0.10775	1.64457	4.30301
glyma03g41770.1	lipid metabolism.lipid degradation.lipases.triacylglycerol lipase	lipase class 3 family protein	0.220643	-2.40645	-1.93738	-3.27613
glyma19g44410.1	lipid metabolism.lipid degradation.lipases.triacylglycerol lipase	lipase class 3 family protein	-0.0784192	-1.27221	-1.96771	-2.41627
glyma10g01770.1	lipid metabolism.lipid degradation.lipases.triacylglycerol lipase	lipase class 3 family protein	0.194805	1.61635	2.72707	2.33424
glyma02g16050.1	lipid metabolism.lipid degradation.lipases.triacylglycerol lipase	lipase class 3 family protein	-0.262902	-1.77423	-3.1861	-0.229669
glyma02g01720.1	lipid metabolism.lipid degradation.lipases.triacylglycerol lipase	lipase class 3 family protein	0.210571	1.44127	2.97084	2.21945
glyma11g09910.1	lipid metabolism.lipid degradation.lipases.triacylglycerol lipase	lipase class 3 family protein	1.30354	-0.535782	0.125282	3.85642
glyma01g01510.1	lipid metabolism.lipid degradation.lipases.triacylglycerol lipase	lipase class 3 family protein	-0.192634	-3.97873	-4.47956	2.44186
glyma01g01580.1	lipid metabolism.lipid degradation.lipases.triacylglycerol lipase	lipase class 3 family protein	0.959923	-1.29531	-3.76346	-0.484835
glyma01g01630.1	lipid metabolism.lipid degradation.lipases.triacylglycerol lipase	lipase class 3 family protein	0.856677	-2.78288	-7.37292	0.454596
glyma09g34250.1	lipid metabolism.lipid degradation.lipases.triacylglycerol lipase	lipase class 3 family protein	-0.652893	-4.02609	-6.31604	1.2978
glyma01g01500.1	lipid metabolism.lipid degradation.lipases.triacylglycerol lipase	lipase class 3 family protein	-0.764957	-5.28882	-4.09615	1.38492
glyma01g01690.1	lipid metabolism.lipid degradation.lipases.triacylglycerol lipase	lipase class 3 family protein	0.284729	-3.17563	-2.62108	-1.60945
glyma07g32610.1	lipid metabolism.lipid degradation.lipases.triacylglycerol lipase	lipase class 3 family protein	1.56942	-3.49845	-0.980404	2.62367
glyma07g32590.1	lipid metabolism.lipid degradation.lipases.triacylglycerol lipase	lipase class 3 family protein	-1.58621	-2.3876	-0.589218	2.23133
glyma05g05230.1	lipid metabolism.lipid degradation.lipases.triacylglycerol lipase	lipase class 3 family protein	0.876785	-0.768188	-0.441679	2.51595
glyma02g43480.1	lipid metabolism.lipid degradation.lipases.triacylglycerol lipase	MPL1 (MYZUS PERSICAE-INDUCED LIPASE 1)	0.0677919	-2.25276	-1.12005	-1.32284
glyma17g35990.1	lipid metabolism.lipid degradation.lipases.triacylglycerol lipase	triacylglycerol lipase	-0.157655	0.670453	-2.47732	1.00614
glyma18g48650.1	lipid metabolism.lipid degradation.lipases.triacylglycerol lipase	DAD1 (DEFECTIVE ANTHER DEHISCENCE 1); triacylglycerol lipase	-0.0360238	1000	-2.96744	3.47851
glyma12g03450.1	lipid metabolism.lipid degradation.lysophospholipases	1-phosphatidylinositol phosphodiesterase-related	-0.239895	0.930814	-2.36403	1.32222
glyma06g00710.1	lipid metabolism.lipid degradation.lysophospholipases	1-phosphatidylinositol phosphodiesterase-related	0.23893	-0.42902	2.16641	1.41093
glyma11g11270.1	lipid metabolism.lipid degradation.lysophospholipases	1-phosphatidylinositol phosphodiesterase-related	-0.437365	-0.757814	-3.17026	1.44858
glyma13g43990.1	lipid metabolism.lipid degradation.lysophospholipases.carboxylesterase	phospholipase/carboxylesterase family protein	0.363471	-0.216883	0.735472	2.43061
glyma07g03670.1	lipid metabolism.lipid degradation.lysophospholipases.carboxylesterase	phospholipase/carboxylesterase family protein	-0.0123928	-1.58644	2.4057	2.19289
glyma08g43630.1	lipid metabolism.lipid degradation.lysophospholipases.glycerophosphodiester phosphodiesterase	MRH5/SHV3 (morphogenesis of root hair 5); glycerophosphodiester phosphodiesterase/ kinase	-0.301065	-2.18782	-3.47174	0.396096
glyma19g27060.1	lipid metabolism.lipid degradation.lysophospholipases.glycerophosphodiester phosphodiesterase	SRG3 (SENESCENCE-RELATED GENE 3); glycerophosphodiester phosphodiesterase	0.246487	1.0917	3.30103	1.18504
glyma08g03260.1	lipid metabolism.lipid degradation.lysophospholipases.phospholipase A2	ATSPLA2-ALPHA/PLA2-ALPHA (PHOSPHOLIPASE A2-ALPHA); phospholipase A2	0.00483557	-2.52538	-1.49623	-1.81947
glyma07g15580.1	lipid metabolism.lipid degradation.lysophospholipases.phospholipase A2	ATSPLA2-ALPHA/PLA2-ALPHA (PHOSPHOLIPASE A2-ALPHA); phospholipase A2	-0.127589	-1.41914	-2.09068	-0.0196404
glyma01g42420.1	lipid metabolism.lipid degradation.lysophospholipases.phospholipase D	PLDBETA1 (PHOSPHOLIPASE D BETA 1); phospholipase D	0.418224	-3.68947	-3.67929	2.35629
glyma20g38200.1	lipid metabolism.lipid degradation.lysophospholipases.phospholipase D	PLDP1 (PHOSPHOLIPASE D ZETA1); phospholipase D	0.1156	-0.143695	1.63582	3.61714
