# Supplementary material for: Genome-wide transcriptome analysis of soybean primary root under varying water-deficit conditions
Source: BMC Genomics. 2016 Jan 15;17:57. doi: 10.1186/s12864-016-2378-y (PMC4714440; doi:10.1186/s12864-016-2378-y)
Supplement: Additional file 2: — Gene annotation and expression analysis for secondary metabolism. (XLSX 19 kb) [file 12864_2016_2378_MOESM2_ESM.xlsx]

## Sheet: Sheet1
Gene ID	Pathway	Annotation	VMS-Root	MS-Root	SS-Root	SR-Root
glyma09g33390.1	secondary metabolism.phenylpropanoids.lignin biosynthesis.CAD	mannitol dehydrogenase, putative	1.28001	3.58991	2.68877	2.65376
glyma18g38670.1	secondary metabolism.phenylpropanoids.lignin biosynthesis.CAD	mannitol dehydrogenase, putative	1.03574	-6.81539	-7.66239	0.918341
glyma14g40170.1	secondary metabolism.phenylpropanoids.lignin biosynthesis.CAD	mannitol dehydrogenase, putative	-0.125323	-2.12673	-2.70087	1.09834
glyma17g37960.1	secondary metabolism.phenylpropanoids.lignin biosynthesis.CAD	mannitol dehydrogenase, putative	-0.202752	-1.22633	-2.48448	0.805432
glyma05g32130.1	secondary metabolism.phenylpropanoids.lignin biosynthesis.CAD	mannitol dehydrogenase, putative	0.606824	-2.0185	-2.72208	-1.359
glyma08g10930.1	secondary metabolism.phenylpropanoids.lignin biosynthesis.CCoAOMT	CCoAMT | CCoAMT (caffeoyl-CoA 3-O-methyltransferase)	-0.146701	2.28726	2.042	-0.190255
glyma05g27960.1	secondary metabolism.phenylpropanoids.lignin biosynthesis.CCoAOMT	CCoAMT | CCoAMT (caffeoyl-CoA 3-O-methyltransferase)	-1.43578	-3.80365	-5.16021	3.37818
glyma01g00730.1	secondary metabolism.phenylpropanoids.lignin biosynthesis.CCoAOMT	caffeoyl-CoA 3-O-methyltransferase, putative	-0.63396	-1.57517	-1.50463	2.21382
glyma01g39460.1	secondary metabolism.phenylpropanoids.lignin biosynthesis.CCoAOMT	caffeoyl-CoA 3-O-methyltransferase, putative	0.937721	-0.944851	-2.39219	1.96913
glyma09g41840.1	secondary metabolism.phenylpropanoids.lignin biosynthesis.COMT	ATOMT1 (O-METHYLTRANSFERASE 1)	0.396113	-1.40911	-2.91401	1.66397
glyma20g00590.1	secondary metabolism.phenylpropanoids.lignin biosynthesis.COMT	ATOMT1 (O-METHYLTRANSFERASE 1)	-0.281758	-1.14215	-2.15814	-0.698475
glyma09g41850.1	secondary metabolism.phenylpropanoids.lignin biosynthesis.COMT	ATOMT1 (O-METHYLTRANSFERASE 1)	-0.587093	-1.11921	-2.86389	0.707229
glyma20g31600.1	secondary metabolism.phenylpropanoids.lignin biosynthesis.COMT	ATOMT1 (O-METHYLTRANSFERASE 1)	-0.120583	0.0113026	0.485502	-2.39431
glyma10g35980.1	secondary metabolism.phenylpropanoids.lignin biosynthesis.COMT	ATOMT1 (O-METHYLTRANSFERASE 1)	-1.55454	-3.95372	-6.56727	-2.97017
glyma07g05470.1	secondary metabolism.phenylpropanoids.lignin biosynthesis.COMT	ATOMT1 (O-METHYLTRANSFERASE 1)	-0.0680601	0.344618	-2.34794	-3.0854
glyma06g44010.1	secondary metabolism.phenylpropanoids.lignin biosynthesis.COMT	O-methyltransferase family 2 protein	1.06534	0.951377	-2.01817	-0.726778
glyma02g47940.1	secondary metabolism.phenylpropanoids.lignin biosynthesis.PAL	PAL1 (PHE AMMONIA LYASE 1); phenylalanine ammonia-lyase	0.292914	-2.03124	-3.11241	2.31352
glyma03g33890.1	secondary metabolism.phenylpropanoids.lignin biosynthesis.PAL	PAL1 (PHE AMMONIA LYASE 1); phenylalanine ammonia-lyase	0.860715	-0.865899	-2.43231	2.11453
glyma03g33880.1	secondary metabolism.phenylpropanoids.lignin biosynthesis.PAL	PAL1 (PHE AMMONIA LYASE 1); phenylalanine ammonia-lyase	1.05671	-0.789858	-2.08067	2.30994
glyma11g01240.1	secondary metabolism.phenylpropanoids.lignin biosynthesis.4CL	4CL3 (4-coumarate:CoA ligase 3); 4-coumarate-CoA ligase	1.04924	-3.38633	-4.07404	2.38565
glyma01g44270.1	secondary metabolism.phenylpropanoids.lignin biosynthesis.4CL	4CL3 (4-coumarate:CoA ligase 3); 4-coumarate-CoA ligase	0.771154	-1.99527	-2.76856	1.98926
glyma14g39840.1	secondary metabolism.phenylpropanoids.lignin biosynthesis.4CL	OPCL1 (OPC-8:0 COA LIGASE1); 4-coumarate-CoA ligase	-0.0305691	-0.249267	0.14576	2.06326
glyma20g33370.1	secondary metabolism.phenylpropanoids.lignin biosynthesis.4CL	OPCL1 (OPC-8:0 COA LIGASE1); 4-coumarate-CoA ligase	0.570543	-0.835546	-3.02386	-1.84596
glyma04g36950.1	secondary metabolism.phenylpropanoids.lignin biosynthesis.4CL	4-coumarate--CoA ligase family protein / 4-coumaroyl-CoA synthase family protein	0.363411	-1.7227	-2.70746	-1.64465
glyma15g13710.1	secondary metabolism.phenylpropanoids.lignin biosynthesis.4CL	AAE14 (ACYL-ACTIVATING ENZYME 14)	-0.28677	2.63924	2.16102	1.72727
glyma19g00990.1	secondary metabolism.phenylpropanoids.lignin biosynthesis.CCR1	cinnamoyl-CoA reductase-related	0.0871236	-0.697396	-2.04741	1.4355
glyma16g04360.1	secondary metabolism.phenylpropanoids.lignin biosynthesis.HCT	transferase family protein	-0.942012	-4.14518	-4.17176	1.84295
glyma18g01000.1	secondary metabolism.isoprenoids	rubber elongation factor (REF) family protein	0.539279	1.62864	2.3412	-0.50892
glyma10g37560.1	secondary metabolism.isoprenoids.carotenoids	BETA-OHASE 1 (BETA-HYDROXYLASE 1)	1.19385	1.43274	3.01277	-1.97395
glyma20g30230.1	secondary metabolism.isoprenoids.carotenoids	BETA-OHASE 1 (BETA-HYDROXYLASE 1)	0.112957	-0.0948539	-0.0501	-2.12778
glyma09g24530.1	secondary metabolism.isoprenoids.carotenoids	BETA-OHASE 1 (BETA-HYDROXYLASE 1)	0.598766	3.00698	2.89183	-2.17398
glyma16g29790.1	secondary metabolism.isoprenoids.carotenoids	BETA-OHASE 1 (BETA-HYDROXYLASE 1)	1.51257	2.29263	3.39	-0.616972
glyma03g28470.1	secondary metabolism.isoprenoids.carotenoids.lycopene beta cyclase	LYC (LYCOPENE CYCLASE)	-0.293119	0.0186244	1.05179	-2.54394
glyma14g03500.1	secondary metabolism.isoprenoids.carotenoids.phytoene synthase	PSY (PHYTOENE SYNTHASE)	0.529315	2.21817	2.36171	-0.674251
glyma02g40720.1	secondary metabolism.isoprenoids.carotenoids.phytoene synthase	PSY (PHYTOENE SYNTHASE)	0.423595	1.22622	2.18075	-1.28006
glyma20g05530.1	secondary metabolism.isoprenoids.mevalonate pathway.HMG-CoA reductase	HMG1 (3-HYDROXY-3-METHYLGLUTARYL COA REDUCTASE)	-0.00639401	-0.938201	-1.49647	-2.16648
glyma18g47770.1	secondary metabolism.isoprenoids.mevalonate pathway.isopentenyl pyrophosphate:dimethyllallyl pyrophosphate isomerase	IDI2/IPIAT1/IPP2 (ISOPENTENYL DIPHOSPHATE ISOMERASE 2	-0.0625684	-2.15221	-2.78691	1.18736
glyma03g39890.1	secondary metabolism.isoprenoids.mevalonate pathway.mevalonate kinase	MK/MVK; mevalonate kinase	0.335823	-1.59514	-2.55334	0.0301475
glyma05g01000.1	secondary metabolism.isoprenoids.non-mevalonate pathway	geranylgeranyl reductase	-0.877206	2.51483	2.08797	-0.460123
glyma20g08930.1	secondary metabolism.isoprenoids.non-mevalonate pathway.CMK	moderately similar to ( 472)AT2G26930| Symbols: PDE277, ISPE, ATCDPMEK | ATCDPMEK (PIGMENT DEFECTIVE 277); 4-(cytidine 5'-diphospho)-2-C-methyl-D-erythritol kinase | chr2:11498907-11501307 REVERSE no original description	-0.143558	-2.19336	-2.93055	0.960456
glyma16g10880.1	secondary metabolism.isoprenoids.non-mevalonate pathway.DXR	DXR (1-DEOXY-D-XYLULOSE 5-PHOSPHATE REDUCTOISOMERASE)	0.971202	1.42009	2.98647	2.21103
glyma17g09740.1	secondary metabolism.isoprenoids.non-mevalonate pathway.DXR	DXR (1-DEOXY-D-XYLULOSE 5-PHOSPHATE REDUCTOISOMERASE)	-0.593714	-1.10981	-2.00538	0.494164
glyma15g10610.1	secondary metabolism.isoprenoids.non-mevalonate pathway.DXS	CLA1 (CLOROPLASTOS ALTERADOS 1)	4.80622	-1000	3.45488	1.46906
glyma17g07400.1	secondary metabolism.isoprenoids.non-mevalonate pathway.DXS	CLA1 (CLOROPLASTOS ALTERADOS 1)	-1.07668	-1.14848	2.18199	5.07782
glyma08g37670.1	secondary metabolism.isoprenoids.non-mevalonate pathway.DXS	CLA1 (CLOROPLASTOS ALTERADOS 1)	0.477455	-3.68334	-3.62534	1.74713
glyma18g28830.1	secondary metabolism.isoprenoids.non-mevalonate pathway.DXS	CLA1 (CLOROPLASTOS ALTERADOS 1)	0.318006	-5.84682	-7.64022	2.37584
glyma14g02630.1	secondary metabolism.isoprenoids.non-mevalonate pathway.geranylgeranyl pyrophosphate synthase	GGR (GERANYLGERANYL REDUCTASE)	1.82848	-5.33168	-2.70855	5.80983
glyma11g12870.1	secondary metabolism.isoprenoids.non-mevalonate pathway.HDR	CLB6 (CHLOROPLAST BIOGENESIS 6)	0.124603	-1.53702	-2.00234	1.15197
glyma11g02380.1	secondary metabolism.isoprenoids.non-mevalonate pathway.MCS	moderately similar to ( 298)AT1G63970| Symbols: MECPS, ISPF | ISPF (Homolog of E. coli ispF (isoprenoids F)); 2-C-methyl-D-erythritol 2,4-cyclodiphosphate synthase | chr1:23742586-23743999 REVERSEmoderately similar to ( 296)ISPF_CATRO no original description	-0.144952	-1.5899	-2.06653	0.818119
glyma14g37210.1	secondary metabolism.isoprenoids.terpenoids	moderately similar to ( 296)AT5G58770| Symbols: | dehydrodolichyl diphosphate synthase, putative / DEDOL-PP synthase, putative | chr5:23751622-23752721 FORWARD no original description	0.404731	-2.531	-2.57193	-0.705244
glyma12g32370.1	secondary metabolism.isoprenoids.terpenoids	lyase/ magnesium ion binding	5.00027	-5.6885	-8.18879	2.96491
glyma06g45780.1	secondary metabolism.isoprenoids.terpenoids	moderately similar to ( 435)AT3G25830| Symbols: ATTPS-CIN | ATTPS-CIN (TERPENE SYNTHASE-LIKE SEQUENCE-1,8-CINEOLE); myrcene/(E)-beta-ocimene synthase | chr3:9448782-9451553 FORWARDmoderately similar to ( 327)DCS1_GOSHI no original description	0.114012	-2.15014	-0.496314	2.57626
glyma08g03060.1	secondary metabolism.isoprenoids.terpenoids	CAS1 (CYCLOARTENOL SYNTHASE 1)	0.304254	-0.600268	3.38457	4.60378
glyma20g33450.1	secondary metabolism.isoprenoids.terpenoids	CAS1 (CYCLOARTENOL SYNTHASE 1)	2.55863	-1.8876	-1000	-0.897681
glyma10g08150.1	secondary metabolism.isoprenoids.tocopherol biosynthesis.homogentisate phytyltransferase	HPT1 (HOMOGENTISATE PHYTYLTRANSFERASE 1); prenyltransferase	-3.23071	-7.37885	-4.79244	-2.79755
glyma01g33070.1	secondary metabolism.isoprenoids.tocopherol biosynthesis.homogentisate phytyltransferase	HPT1 (HOMOGENTISATE PHYTYLTRANSFERASE 1); prenyltransferase	-0.385844	-1.58548	-2.23199	2.08438
glyma10g44170.1	secondary metabolism.isoprenoids.tocopherol biosynthesis.homogentisate phytyltransferase	HPT1 (HOMOGENTISATE PHYTYLTRANSFERASE 1); prenyltransferase	1.23997	-6.62426	-6.08833	2.09631
glyma03g03910.1	secondary metabolism.isoprenoids.tocopherol biosynthesis.homogentisate phytyltransferase	HPT1 (HOMOGENTISATE PHYTYLTRANSFERASE 1); prenyltransferase	1000	1000	1000	-5.83981
glyma12g01690.1	secondary metabolism.isoprenoids.tocopherol biosynthesis.tocopherol methyltransferase	G-TMT (GAMMA-TOCOPHEROL METHYLTRANSFERASE)	1.1075	1.68787	3.09238	-0.718432
glyma01g03040.1	glycolysis.PPFK	phosphofructokinase family protein	5.99762	-6.46377	-7.82524	2.73402
glyma08g03570.1	glycolysis.PPFK	phosphofructokinase family protein	2.1427	-1.44504	-2.49318	1.40579
glyma05g36050.1	glycolysis.PPFK	phosphofructokinase family protein	1.83123	-1.41543	-3.18021	1.89995
glyma08g21370.1	glycolysis.PPFK	phosphofructokinase family protein	0.0499355	0.709739	1.78499	3.85824
glyma07g39960.1	glycolysis.PPFK	phosphofructokinase family protein	0.281027	2.09999	2.6143	-0.210354
glyma13g01970.1	glycolysis.phosphoglycerate mutase	phosphoglycerate/bisphosphoglycerate mutase family protein	-2.86666	-2.64473	-4.0858	-1.32597
glyma06g11070.1	glycolysis.phosphoglycerate mutase	phosphoglycerate/bisphosphoglycerate mutase family protein	1.59996	-2.29814	-1.37314	1.1492
glyma04g11380.1	glycolysis.phosphoglycerate mutase	phosphoglycerate/bisphosphoglycerate mutase family protein	1.03124	-1.66054	-2.45187	1.1145
glyma05g10130.1	glycolysis.phosphoglycerate mutase	phosphoglycerate/bisphosphoglycerate mutase family protein	0.174417	-2.47104	-0.517389	1.65563
glyma10g07710.1	glycolysis.aldolase	fructose-bisphosphate aldolase, putative	0.50961	-1.84025	-3.97377	-2.65097
glyma13g21540.1	glycolysis.aldolase	fructose-bisphosphate aldolase, putative	0.717462	-2.85478	-3.9577	-3.11715
glyma09g28100.1	glycolysis.enolase	highly similar to ( 762)AT2G36530| Symbols: LOS2 | LOS2 (Low expression of osmotically responsive genes 1); phosphopyruvate hydratase | chr2:15328160-15330865 REVERSEhighly similar to ( 800)ENO_ORYSA no original description	-0.91706	-2.73612	-1.42981	-1.26727
glyma01g22840.1	glycolysis.PEPCase	nearly identical (1320)AT1G68750| Symbols: ATPPC4 | ATPPC4 (Arabidopsis thaliana phosphoenolpyruvate carboxylase 4); phosphoenolpyruvate carboxylase | chr1:25826605-25831767 REVERSEhighly similar to ( 511)CAPP2_CHLRE no original description	0.859348	1.83238	2.12562	-0.353491
glyma10g34970.1	glycolysis.PEPCase	highly similar to ( 959)AT1G68750| Symbols: ATPPC4 | ATPPC4 (Arabidopsis thaliana phosphoenolpyruvate carboxylase 4); phosphoenolpyruvate carboxylase | chr1:25826605-25831767 REVERSEhighly similar to ( 640)CAPP2_CHLRE no original description	0.223185	1.08384	2.08708	-1.99198
glyma13g34560.1	glycolysis.PEPCase	nearly identical (1642)AT3G14940| Symbols: ATPPC3 | ATPPC3 (PHOSPHOENOLPYRUVATE CARBOXYLASE 3); phosphoenolpyruvate carboxylase | chr3:5025591-5029483 FORWARDnearly identical (1853)CAPP2_SOYBN no original description	0.5283	-0.440482	-0.832563	-3.06498
glyma02g14450.1	flavonoids.chalcones	CHS, TT4, ATCHS | ATCHS/CHS/TT4 (CHALCONE SYNTHASE)	1.47073	-4.34252	-1.67003	2.78345
glyma09g08780.1	flavonoids.chalcones	CHS, TT4, ATCHS | ATCHS/CHS/TT4 (CHALCONE SYNTHASE)	1.87297	-3.94717	-7.70919	1.70983
glyma01g22880.1	flavonoids.chalcones	CHS, TT4, ATCHS | ATCHS/CHS/TT4 (CHALCONE SYNTHASE)	1.83057	-4.35031	-6.45623	2.04382
glyma08g11610.1	flavonoids.chalcones	CHS, TT4, ATCHS | ATCHS/CHS/TT4 (CHALCONE SYNTHASE)	0.955986	-1.68014	-0.731293	2.30167
glyma08g11530.1	flavonoids.chalcones	CHS, TT4, ATCHS | ATCHS/CHS/TT4 (CHALCONE SYNTHASE)	0.71258	-2.31368	-2.17297	2.51223
glyma08g11630.1	flavonoids.chalcones	CHS, TT4, ATCHS | ATCHS/CHS/TT4 (CHALCONE SYNTHASE)	0.858299	-2.19632	-2.12969	2.55684
glyma08g11520.1	flavonoids.chalcones	CHS, TT4, ATCHS | ATCHS/CHS/TT4 (CHALCONE SYNTHASE)	1.46639	-3.70483	-3.22965	2.37939
glyma08g11620.1	flavonoids.chalcones	CHS, TT4, ATCHS | ATCHS/CHS/TT4 (CHALCONE SYNTHASE)	1.5731	-3.45388	-3.06784	3.07372
glyma01g43880.1	flavonoids.chalcones	CHS, TT4, ATCHS | ATCHS/CHS/TT4 (CHALCONE SYNTHASE)	-0.114405	-1.74904	-2.4225	1.46655
glyma11g01350.1	flavonoids.chalcones	CHS, TT4, ATCHS | ATCHS/CHS/TT4 (CHALCONE SYNTHASE)	-0.0475058	-1.27315	-2.14388	1.49138
glyma08g11650.1	flavonoids.chalcones	CHS, TT4, ATCHS | ATCHS/CHS/TT4 (CHALCONE SYNTHASE)	1.32386	-3.9868	-3.21512	2.49766
glyma20g38560.1	flavonoids.chalcones	TT5, A11, CFI | A11/CFI/TT5 (TRANSPARENT TESTA 5)	0.454142	-1.7407	-2.41086	1.18804
glyma10g43850.1	flavonoids.chalcones	TT5, A11, CFI | A11/CFI/TT5 (TRANSPARENT TESTA 5)	0.480275	-2.57383	-2.80082	-0.102859
glyma20g38570.1	flavonoids.chalcones	TT5, A11, CFI | A11/CFI/TT5 (TRANSPARENT TESTA 5)	-0.0605096	-2.05288	-1.78928	0.41863
glyma13g37840.1	flavonoids.anthocyanins.anthocyanin 5-aromatic acyltransferase	transferase family protein	-0.902088	-3.21509	-4.62245	-0.043723
glyma14g03820.1	flavonoids.anthocyanins.anthocyanin 5-aromatic acyltransferase	transferase family protein	-0.635716	-1.13656	-2.16732	0.599106
glyma12g32650.1	flavonoids.anthocyanins.anthocyanin 5-aromatic acyltransferase	transferase family protein	1.46488	-0.438844	-3.44988	0.220717
glyma19g03760.1	flavonoids.anthocyanins.anthocyanin 5-aromatic acyltransferase	transferase family protein	0.00308735	-1.17893	-4.21957	-2.71323
glyma19g03730.1	flavonoids.anthocyanins.anthocyanin 5-aromatic acyltransferase	transferase family protein	0.239197	-1.60952	-2.00022	0.284599
glyma19g03770.1	flavonoids.anthocyanins.anthocyanin 5-aromatic acyltransferase	transferase family protein	-0.507959	-1.84735	-4.00025	-1.1805
glyma18g50320.1	flavonoids.anthocyanins.anthocyanin 5-aromatic acyltransferase	transferase family protein	-0.341486	-2.30371	-3.48885	1.22787
glyma18g50310.1	flavonoids.anthocyanins.anthocyanin 5-aromatic acyltransferase	AT5MAT | AT5MAT; O-malonyltransferase/ transferase	0.130932	-1.03327	-2.47709	0.623404
glyma02g18380.1	flavonoids.dihydroflavonols	TT3, M318, DFR | DFR (DIHYDROFLAVONOL 4-REDUCTASE)	-0.429023	-1.32449	-2.94833	0.783159
glyma08g36520.1	flavonoids.dihydroflavonols	cinnamoyl-CoA reductase-related	0.960096	-3.84065	-4.17973	1.95721
glyma09g33820.1	flavonoids.dihydroflavonols	cinnamoyl-CoA reductase-related	0.511516	-1.32912	-2.35325	1.36168
glyma12g36690.1	flavonoids.dihydroflavonols	BEN1; oxidoreductase	0.729165	-5.09099	-2.51367	4.11811
glyma09g40580.1	flavonoids.dihydroflavonols	BEN1; oxidoreductase	0.222644	-3.08236	-3.67669	0.292369
glyma18g45260.1	flavonoids.dihydroflavonols	BEN1; oxidoreductase	-0.0861332	-1.734	-2.4544	0.22765
glyma18g45250.1	flavonoids.dihydroflavonols	BEN1; oxidoreductase	-0.292041	-1.64084	-2.76663	-0.311069
glyma09g40590.1	flavonoids.dihydroflavonols	BEN1; oxidoreductase	-0.166861	-2.59159	-3.1177	0.179427
glyma19g00980.1	flavonoids.dihydroflavonols	cinnamoyl-CoA reductase-related	0.145288	-0.723763	-2.07034	1.40024
glyma19g44360.1	flavonoids.dihydroflavonols	BAN (BANYULS)	-0.314908	-0.799002	-2.58021	-0.356196
glyma04g16270.1	flavonoids.isoflavonols	isoflavone reductase, putative	3.44612	-9.65276	-10.9817	2.71575
glyma11g07510.1	flavonoids.isoflavonols	isoflavone reductase, putative	1.18847	-4.07581	-5.14745	1.22712
glyma1454s00200.1	flavonoids.isoflavonols	isoflavone reductase, putative	1.09643	-4.66142	-5.46178	0.594415
glyma01g37820.1	flavonoids.isoflavonols	isoflavone reductase, putative	-0.462211	-1.22812	-3.47809	-0.18679
glyma01g37850.1	flavonoids.isoflavonols	isoflavone reductase, putative	0.491116	-0.546556	-2.23764	-0.352561
glyma11g07490.1	flavonoids.isoflavonols	isoflavone reductase, putative	-0.642811	-2.57198	-3.35125	0.268345
glyma02g13840.1	flavonoids.flavonols	ATSRG1, SRG1 | SRG1 (SENESCENCE-RELATED GENE 1)	2.72556	0.141408	0.308747	0.755658
glyma11g03810.1	flavonoids.flavonols	oxidoreductase, 2OG-Fe(II) oxygenase family protein	-0.0677094	-1.02523	-2.75247	1.04995
glyma01g28850.1	fermentation.ADH	alcohol dehydrogenase	-0.3667	-4.4528	-6.03647	-0.43546
glyma04g39190.1	fermentation.ADH	ADH1 (ALCOHOL DEHYDROGENASE 1)	-3.7339	-6.01183	-7.59592	1.9114
glyma14g27940.1	fermentation.ADH	ADH1 (ALCOHOL DEHYDROGENASE 1)	-2.18581	-3.29943	-2.47836	-0.366342
glyma04g41990.1	fermentation.ADH	ADH1 (ALCOHOL DEHYDROGENASE 1)	-2.06708	-3.11628	-2.12987	-0.256551
glyma06g12780.1	fermentation.ADH	ADH1 (ALCOHOL DEHYDROGENASE 1)	-1.84149	-2.36033	-1.12338	-1.1492
glyma10g04670.1	fermentation.ADH	ADH2 (ALCOHOL DEHYDROGENASE 2)	0.143571	-0.445723	0.368137	-2.49486
glyma12g01780.1	fermentation.ADH	alcohol dehydrogenase, putative	1.74125	-3.06011	-3.9789	3.01872
glyma12g01770.1	fermentation.ADH	alcohol dehydrogenase, putative	-0.570287	-0.659056	-1.99446	3.4401
glyma12g01790.1	fermentation.ADH	alcohol dehydrogenase, putative	-0.642013	-0.527612	-2.25941	3.29509
glyma01g28880.1	fermentation.ADH	alcohol dehydrogenase, putative	0.213896	-1.09586	-3.15487	-0.872596
glyma15g03910.1	fermentation.aldehyde dehydrogenase	ALDH3F1 (ALDEHYDE DEHYDROGENASE 3F1)	0.784306	2.73037	4.2305	1.10317
glyma06g12010.1	fermentation.aldehyde dehydrogenase	ALDH3H1 (ALDEHYDE DEHYDROGENASE 4)	0.384296	0.670699	-1.08053	2.09811
glyma09g32180.1	fermentation.aldehyde dehydrogenase	ALDH1A, REF1, ALDH2C4 | ALDH2C4 (REDUCED EPIDERMAL FLUORESCENCE1)	1.69249	-1.2507	-2.73403	-3.00827
glyma09g32170.1	fermentation.aldehyde dehydrogenase	ALDH1A, REF1, ALDH2C4 | ALDH2C4 (REDUCED EPIDERMAL FLUORESCENCE1)	0.168885	-2.45719	-2.66945	1.46436
glyma07g09630.1	fermentation.aldehyde dehydrogenase	ALDH1A, REF1, ALDH2C4 | ALDH2C4 (REDUCED EPIDERMAL FLUORESCENCE1)	1.88252	-2.91056	-2.51461	0.934812
glyma08g04370.1	fermentation.aldehyde dehydrogenase	ALDH1A, REF1, ALDH2C4 | ALDH2C4 (REDUCED EPIDERMAL FLUORESCENCE1)	0.184641	-0.988826	-2.17724	-0.740841
glyma09g32160.1	fermentation.aldehyde dehydrogenase	ALDH1A, REF1, ALDH2C4 | ALDH2C4 (REDUCED EPIDERMAL FLUORESCENCE1)	0.113186	-1.13596	-2.69895	-0.756324
glyma13g23950.1	fermentation.aldehyde dehydrogenase	ALDH2B, ALDH2B7 | ALDH2B7 (Aldehyde dehydrogenase 2B7)	0.226819	-1.79671	-2.91187	3.81687
glyma06g19560.1	fermentation.aldehyde dehydrogenase	ALDH2, ALDH2B4 | ALDH2B4 (ALDEHYDE DEHYDROGENASE 2)	-0.986801	0.651907	2.40622	-0.27999
glyma01g41920.1	fermentation.LDH	L-lactate dehydrogenase, putative	-0.453372	-3.36073	-5.58968	1.67289
glyma05g04520.1	fermentation.LDH	L-lactate dehydrogenase, putative	-0.976995	-2.44996	-1.62137	0.464539
glyma03g07300.1	fermentation.PDC	pyruvate decarboxylase, putative	-1.36648	-6.18992	-8.35047	-1.34996
glyma13g30490.1	fermentation.PDC	PDC2 (PYRUVATE DECARBOXYLASE-2); pyruvate decarboxylase	-1.57498	-2.20074	-2.5801	0.613702
glyma07g18570.1	fermentation.PDC	pyruvate decarboxylase, putative	-1.32954	-2.78858	-1.82513	-0.93024
glyma03g07380.1	fermentation.PDC	pyruvate decarboxylase, putative	-1.36711	-5.94388	-6.25505	-1.99815
glyma01g29190.1	fermentation.PDC	pyruvate decarboxylase, putative	-2.51637	-5.93915	-9.04468	-3.04058
