# Supplementary material for: Genome-wide transcriptome analysis of soybean primary root under varying water-deficit conditions
Source: BMC Genomics. 2016 Jan 15;17:57. doi: 10.1186/s12864-016-2378-y (PMC4714440; doi:10.1186/s12864-016-2378-y)
Supplement: Additional file 3: — Gene annotation and expression analysis for carbohydrate metabolism. (XLSX 12 kb) [file 12864_2016_2378_MOESM3_ESM.xlsx]

## Sheet: Carbohydrates metabolism
Gene ID	Pathway	Annotation	VMS-Root	MS-Root	SS-Root	SR-Root
glyma08g19430.1	synthesis.sucrose.FBPase	fructose-1,6-bisphosphatase, putative	-0.463942	-0.237082	-2.30816	2.23385
glyma19g00550.1	degradation.sucrose.misc	Sucrase/ferredoxin-like family protein	-0.296103	-1.09623	-2.36821	0.430304
glyma15g20180.1	degradation.sucrose.Susy	SUS4; UDP-glycosyltransferase	-0.405484	-1.21083	-2.06103	-0.418219
glyma09g27430.1	degradation.sucrose.fructokinase	pfkB-type carbohydrate kinase family protein	-0.0929681	-1.96544	-1.40597	-2.17672
glyma13g42530.1	degradation.sucrose.invertases.cell wall	ATBFRUCT1/ATCWINV1 ( CELL WALL INVERTASE 1)	-0.713668	0.504812	-1.75984	2.78884
glyma15g02850.1	degradation.sucrose.invertases.cell wall	ATBFRUCT1/ATCWINV1 ( CELL WALL INVERTASE 1)	-2.76418	-0.442021	-1.37355	1.28899
glyma08g20490.1	degradation.sucrose.invertases.cell wall	ATBFRUCT1/ATCWINV1 ( CELL WALL INVERTASE 1)	-1.10619	-2.65704	-2.38899	-1.13806
glyma09g36580.1	degradation.sucrose.invertases.cell wall	beta-fructosidase (BFRUCT3)	2.62025	-2.59799	-5.08771	2.18167
glyma12g00780.1	degradation.sucrose.invertases.cell wall	beta-fructosidase (BFRUCT3)	1.99972	-1.86391	-3.91141	1.96402
glyma17g34590.1	degradation.sucrose.invertases.cell wall	ATCWINV6 (6-&1-FRUCTAN EXOHYDROLASE)	-1.1044	-2.20365	-4.02704	0.720125
glyma17g34570.1	degradation.sucrose.invertases.cell wall	ATFRUCT5 | ATFRUCT5 (BETA-FRUCTOFURANOSIDASE 5)	-0.270956	-2.46886	-4.17989	-0.830984
glyma11g03360.1	degradation.sucrose.invertases.cell wall	ATBETAFRUCT4/VAC-INV (VACUOLAR INVERTASE)	0.494005	0.221831	-0.529673	-2.34364
glyma01g41990.1	degradation.sucrose.invertases.vacuolar	ATBETAFRUCT4/VAC-INV (VACUOLAR INVERTASE)	0.139774	-1.18179	-2.85437	-3.78502
glyma05g04290.1	degradation.sucrose.invertases.vacuolar	ATBETAFRUCT4/VAC-INV (VACUOLAR INVERTASE)	-0.0216657	0.0397941	-0.625878	-2.26541
glyma17g14750.1	degradation.sucrose.invertases.vacuolar	ATBETAFRUCT4/VAC-INV (VACUOLAR INVERTASE)	0.38288	-1.3603	-2.18515	1.14515
glyma19g40680.1	galactinol synthases.putative	ATGOLS1 (galactinol synthase 1)	1.15982	3.48465	4.11234	-0.788969
glyma20g22700.1	galactinol synthases.putative	ATGOLS1 (galactinol synthase 1)	1.17749	3.74286	4.20941	-1.95067
glyma10g28610.1	galactinol synthases.putative	ATGOLS1 (galactinol synthase 1)	1.02538	2.87698	3.39163	-0.925879
glyma19g41550.1	galactinol synthases.putative	ATGOLS2 (galactinol synthase 2)	1.03899	4.10023	6.28174	-1.04318
glyma03g38910.1	galactinol synthases.putative	ATGOLS2 (galactinol synthase 2)	1.77474	4.9399	6.32954	-1.88639
glyma05g02510.1	raffinose synthases.putative	SIP1 (SEED IMBIBITION 1-LIKE); galactinol-sucrose galactosyltransferase/ hydrolase	1.06947	3.37475	3.97446	0.0449629
glyma05g08950.1	raffinose synthases.putative	SIP1 (SEED IMBIBITION 1-LIKE); galactinol-sucrose galactosyltransferase/ hydrolase	1.67852	2.64453	4.05653	-2.41446
glyma06g18890.1	raffinose synthases.putative	SIP1 (SEED IMBIBITION 1-LIKE); galactinol-sucrose galactosyltransferase/ hydrolase	-1.17463	4.70158	3.52145	1.22049
glyma19g32250.1	raffinose synthases.putative	SIP2 (SEED IMBIBITION 2); hydrolase, hydrolyzing O-glycosyl compounds	-0.525159	2.95271	3.14982	1.98704
glyma03g29440.1	raffinose synthases.putative	SIP2 (SEED IMBIBITION 2); hydrolase, hydrolyzing O-glycosyl compounds	0.348842	3.78812	3.67363	-1.04687
glyma19g40550.1	stachyose synthases	ATSTS (STACHYOSE SYNTHASE); galactinol-raffinose galactosyltransferase	0.269226	3.80558	4.68108	-1.37507
glyma06g19590.1	trehalose.potential TPS/TPP	ATTPS9 (trehalose-phosphatase/synthase 9)	-0.550371	0.308867	-0.859554	2.16211
glyma08g39870.1	trehalose.potential TPS/TPP	ATTPS10 (TREHALOSE PHOSPHATE SYNTHASE)	-0.200922	-0.0361157	-0.905896	2.2253
glyma18g18590.1	trehalose.potential TPS/TPP	ATTPS10 (TREHALOSE PHOSPHATE SYNTHASE)	-0.19397	0.120519	-1.28251	2.82985
glyma13g01420.1	trehalose.potential TPS/TPP	ATTPS11 (trehalose phosphatase/synthase 11)	-0.412655	0.396983	-1.50252	3.35522
glyma17g07530.1	trehalose.potential TPS/TPP	ATTPS11 (trehalose phosphatase/synthase 11)	0.0272128	0.555443	-1.38232	3.38168
glyma06g47630.1	trehalose.TPP	ATTPPA (trehalose-6-phosphate phosphatase)	1.22077	-3.27138	-2.40233	-0.0050596
glyma04g13880.1	trehalose.TPP	ATTPPA (trehalose-6-phosphate phosphatase)	0.610028	-2.37033	-0.839393	1.90023
glyma16g02870.1	trehalose.TPP	trehalose-6-phosphate phosphatase, putative	2.52752	1.81631	3.02467	1000
glyma06g13170.1	trehalose.TPP	trehalose-6-phosphate phosphatase, putative	-0.446603	-0.086572	1.64279	-3.34222
glyma03g38500.1	synthesis.starch.AGPase	APL2 (large subunit of AGP 2)	0.124901	-0.491919	-2.11173	-0.313663
glyma11g12410.1	synthesis.starch.AGPase	APL3 (large subunit of AGP 3)	0.0212681	0.208442	1.11629	2.19998
glyma06g01380.1	synthesis.starch.AGPase	APL3 | APL3 (large subunit of AGP 3)	1.86219	2.11994	3.24613	2.22243
glyma12g04630.1	synthesis.starch.AGPase	APL3 (large subunit of AGP 3)	-0.332912	1.32899	2.48715	1.14654
glyma04g01950.1	synthesis.starch.starch branching	SBE2.2 (STARCH BRANCHING ENZYME 2.2)	0.370979	1.62595	2.11724	-0.268047
glyma19g37750.1	synthesis.starch.starch branching	SBE2.2 (STARCH BRANCHING ENZYME 2.2)	0.388742	1.28712	2.24851	-0.597624
glyma07g05580.1	synthesis.starch.starch synthase	starch synthase, putative	1.26813	1.7343	2.72858	1.73622
glyma16g02110.1	synthesis.starch.starch synthase	starch synthase, putative	1.61453	1.88213	3.55058	0.405534
glyma20g36040.1	synthesis.starch.starch synthase	starch synthase, putative	0.449789	2.09775	2.24468	-1.94885
glyma18g49480.1	synthesis.starch.starch synthase	ATSS2 (STARCH SYNTHASE 2)	-0.124747	1.35391	2.64789	1.04281
glyma13g41540.1	synthesis.starch.transporter	AAC2 (ADP/ATP CARRIER 2)	0.283305	-1.38798	-3.0092	0.0796257
glyma05g05750.1	degradation.starch.starch cleavage	BMY8, BAM3, CT-BMY | CT-BMY (BETA-AMYLASE 3, BETA-AMYLASE 8)	0.79279	-2.69149	-6.12439	3.8817
glyma01g41190.1	degradation.starch.starch cleavage	BMY8, BAM3, CT-BMY | CT-BMY (BETA-AMYLASE 3, BETA-AMYLASE 8)	-1.58871	-1.89766	-4.20033	3.4226
glyma11g04210.1	degradation.starch.starch cleavage	BMY8, BAM3, CT-BMY | CT-BMY (BETA-AMYLASE 3, BETA-AMYLASE 8)	0.0909622	-4.23177	-6.59221	4.88384
