# Supplementary material for: Genome-wide transcriptome analysis of soybean primary root under varying water-deficit conditions
Source: BMC Genomics. 2016 Jan 15;17:57. doi: 10.1186/s12864-016-2378-y (PMC4714440; doi:10.1186/s12864-016-2378-y)
Supplement: Additional file 4: — Gene annotation and expression analysis of auxin synthesis and the response pathway. (XLSX 11 kb) [file 12864_2016_2378_MOESM4_ESM.xlsx]

## Sheet: Auxin
Gene ID	Annotation	VMS	MS	SS	SR
glyma04g42660.1	ILL6 (IAA-leucine resistant (ILR)-like gene 6)	0.214759	-1.77414	-1.09814	2.76124
glyma06g12120.1	ILL6 (IAA-leucine resistant (ILR)-like gene 6)	-0.457609	-0.0991195	0.11305	2.37288
glyma08g40270.1	IAR3 (IAA-ALANINE RESISTANT 3)	1.07872	-1.02134	0.279844	2.88344
glyma18g17470.1	IAR3 (IAA-ALANINE RESISTANT 3)	0.13923	0.339094	-0.0150746	2.1053
glyma04g00640.1	amino acid permease, putative	0.0706588	-1.86997	-2.55676	-0.398991
glyma15g25690.1	PIN2, AGR, AGR1, EIR1 | EIR1 (ETHYLENE INSENSITIVE ROOT 1)	-0.28677	-5.12717	-1.52932	0.226198
glyma18g47630.1	PIN5 (PIN-FORMED 5)	0.35951	-1.669	-4.00058	1000
glyma06g40790.1	ATB2; oxidoreductase	-0.402417	-1.60965	-0.965925	2.17837
glyma10g38890.1	ATB2; oxidoreductase	-0.25491	-2.25065	-3.19292	-0.240994
glyma17g18080.1	GH3.1	-0.196478	-2.24118	-1.30417	-1.26279
glyma05g21680.1	GH3.1	-0.469818	-5.44768	-4.37066	2.21183
glyma06g40860.1	DFL1/GH3.6 (DWARF IN LIGHT 1)	0.374604	-0.775459	-2.79932	0.668719
glyma03g41700.1	JAR1 (JASMONATE RESISTANT 1)	-0.443703	0.356761	0.609423	2.34162
glyma16g02760.1	auxin-responsive protein -related	0.0385965	-0.763966	-2.03049	-1.84731
glyma14g02470.1	auxin-responsive family protein	0.522977	-0.223889	-2.0964	0.108778
glyma07g06150.1	auxin-responsive protein -related	0.475278	-1.12605	-2.19949	-1.5999
glyma07g39630.1	auxin-responsive protein, putative	0.361882	-1.18419	-2.05075	1.02233
glyma08g25650.1	auxin-responsive protein -related	0.387271	-0.449212	-2.90993	-0.273606
glyma08g01350.1	auxin-responsive family protein	1.21685	-1.16602	-2.79364	3.48074
glyma08g47580.1	auxin-responsive family protein	1.2228	-1.18628	-2.07997	-0.703813
glyma18g53900.1	auxin-responsive family protein	-0.0992765	-2.25658	-2.84412	-0.557661
glyma13g20630.1	auxin-responsive family protein	3.32933	-1000	1.68962	2.19548
glyma10g35360.1	auxin-responsive family protein	-1.66799	-3.2326	-2.73442	1000
glyma08g24080.1	auxin-responsive protein, putative	-0.683064	-2.29523	-1.66471	-1.79889
glyma04g08250.1	auxin-responsive protein, putative	0.691763	-2.62705	-1.53407	-0.475038
glyma17g25180.1	auxin-responsive protein, putative	-0.204431	-2.81388	-3.19464	-1.98145
glyma06g08340.1	auxin-responsive protein, putative	0.445687	-3.9457	-3.99525	1.54222
glyma16g02370.1	auxin-responsive family protein	0.0835022	-3.40854	-2.45135	-0.553541
glyma01g33420.1	auxin-responsive protein -related	0.824244	-1.04183	-0.940831	2.09073
glyma06g00950.1	auxin-responsive family protein	-0.333406	-2.51601	-1.68837	-1.94479
glyma13g31580.1	unknown protein	-2.22894	-3.51178	-2.96873	3.31275
glyma13g35480.1	unknown protein	-1.92861	0.283406	-1.36099	2.01486
glyma15g07850.1	unknown protein	-1.66693	-1.11468	-3.67508	1.93957
glyma15g07720.1	unknown protein	-1.28892	-1.20896	-2.37524	3.09743
glyma13g24940.1	unknown protein	-2.05041	-4.75267	-7.22345	3.38548
glyma07g31500.1	unknown protein	-2.90471	-5.63366	-6.77884	2.36778
glyma07g00620.1	unknown protein	-0.197328	-1.93697	-2.44317	-0.688956
