# Supplementary material for: Genome-wide transcriptome analysis of soybean primary root under varying water-deficit conditions
Source: BMC Genomics. 2016 Jan 15;17:57. doi: 10.1186/s12864-016-2378-y (PMC4714440; doi:10.1186/s12864-016-2378-y)
Supplement: Additional file 5: — Gene annotation and expression analysis of ethylene synthesis and the response pathway. (XLSX 15 kb) [file 12864_2016_2378_MOESM5_ESM.xlsx]

## Sheet: Ethylene
Gene ID	Annoation	VMS-Root	MS-Root	SS-Root	SR-Root
Glyma18g03020.1	oxidoreductase, 2OG-Fe(II) oxygenase family protein	0.00381432	-0.247935	-0.262827	2.85032
Glyma11g35430.1	oxidoreductase, 2OG-Fe(II) oxygenase family protein	-0.378636	-3.12046	-2.10147	1.95514
Glyma14g06400.1	oxidoreductase, 2OG-Fe(II) oxygenase family protein	0.758049	-2.98058	-1.49275	3.2898
Glyma02g42470.1	oxidoreductase, 2OG-Fe(II) oxygenase family protein	1.64489	-1.40529	-0.245543	3.82443
Glyma04g40600.1	oxidoreductase, 2OG-Fe(II) oxygenase family protein	-0.291892	-4.58174	-4.72284	-2.97136
Glyma14g35640.1	oxidoreductase, 2OG-Fe(II) oxygenase family protein	2.10939	-2.82257	-2.90292	2.94907
Glyma02g37350.1	oxidoreductase, 2OG-Fe(II) oxygenase family protein	0.405054	-1.16594	-0.470025	3.21154
glyma11g03810.1	oxidoreductase, 2OG-Fe(II) oxygenase family protein	-0.0677094	-1.02523	-2.75247	1.04995
glyma03g01190.1	oxidoreductase, 2OG-Fe(II) oxygenase family protein	-0.816522	-0.728686	-2.25839	0.848396
glyma08g46620.1	oxidoreductase, 2OG-Fe(II) oxygenase family protein	-0.421176	-1.29492	-2.62229	0.0558155
glyma20g01200.1	oxidoreductase, 2OG-Fe(II) oxygenase family protein	-0.114424	-1.11919	-2.28286	0.266446
glyma16g08470.1	oxidoreductase, 2OG-Fe(II) oxygenase family protein	0.456526	-0.819888	-0.273358	3.00902
glyma01g03120.1	oxidoreductase, 2OG-Fe(II) oxygenase family protein	0.160033	-2.3755	-2.80456	1.5245
glyma05g26870.1	oxidoreductase, 2OG-Fe(II) oxygenase family protein	3.61825	-5.31456	-4.39517	4.29273
glyma18g50870.1	oxidoreductase, 2OG-Fe(II) oxygenase family protein	-0.929502	-3.82122	-5.91718	0.752745
glyma01g29930.1	oxidoreductase, 2OG-Fe(II) oxygenase family protein	1.31531	-3.30664	-1.00023	4.46499
glyma09g39570.1	oxidoreductase, 2OG-Fe(II) oxygenase family protein	-0.183737	-3.18949	-1.76728	-0.767722
glyma07g29650.1	oxidoreductase, 2OG-Fe(II) oxygenase family protein	0.967131	-3.84374	-3.60774	1.4671
glyma08g46610.1	oxidoreductase, 2OG-Fe(II) oxygenase family protein	0.184325	-3.29046	-2.41861	2.87735
glyma07g18280.1	oxidoreductase, 2OG-Fe(II) oxygenase family protein	2.62534	-4.27871	-1.46881	5.99079
glyma10g07220.1	oxidoreductase, 2OG-Fe(II) oxygenase family protein	-0.449863	-2.87799	-4.14361	0.449139
glyma16g01990.1	oxidoreductase, 2OG-Fe(II) oxygenase family protein	-0.183697	-7.3677	-7.19787	-1.42051
glyma03g34510.1	oxidoreductase, 2OG-Fe(II) oxygenase family protein	3.58114	-7.52205	-8.89797	3.42667
glyma07g05420.1	oxidoreductase, 2OG-Fe(II) oxygenase family protein	0.0699175	-4.58416	-5.4771	2.18993
glyma03g07680.1	oxidoreductase, 2OG-Fe(II) oxygenase family protein	2.69491	-4.16466	-2.82104	5.59827
glyma06g14190.1	oxidoreductase, 2OG-Fe(II) oxygenase family protein	-0.0246201	-5.27394	-5.98198	-0.211032
glyma19g37210.1	oxidoreductase, 2OG-Fe(II) oxygenase family protein	0.000455927	-7.65506	-10.742	1.48462
glyma13g21120.1	oxidoreductase, 2OG-Fe(II) oxygenase family protein	-1.04306	-3.95669	-5.80145	-0.17992
glyma10g04150.1	oxidoreductase, 2OG-Fe(II) oxygenase family protein	0.622263	-1.96397	-3.17913	-0.432269
glyma07g33090.1	oxidoreductase, 2OG-Fe(II) oxygenase family protein	0.197681	-1.25355	-3.61356	-1.45108
glyma13g09370.1	oxidoreductase, 2OG-Fe(II) oxygenase family protein	-0.806605	-6.11132	-7.51911	0.87471
glyma19g04280.1	oxidoreductase, 2OG-Fe(II) oxygenase family protein	0.843312	-0.624764	-2.73384	-2.40721
glyma09g39060.1	ACS1 (ACC SYNTHASE 1)	3.16689	-6.62724	-7.27923	2.87554
glyma16g03600.1	ACS1 (ACC SYNTHASE 1)	0.533644	-2.90948	-2.8771	1.48873
glyma18g47280.1	ACS1 (ACC SYNTHASE 1)	3.9882	0.569606	1.19326	1.98203
glyma11g02390.1	ACS6 (ACC SYNTHASE 6)	0.654138	-2.03856	-3.72866	-1.17922
glyma13g29390.1	SRG1 (SENESCENCE-RELATED GENE 1)	0.797092	-0.485248	-0.982174	6.17237
glyma01g06820.1	SRG1 (SENESCENCE-RELATED GENE 1)	0.648456	0.227082	-1.20496	2.59348
glyma08g09820.1	SRG1 (SENESCENCE-RELATED GENE 1)	-0.255453	-1.45508	-2.31948	1.56303
glyma05g26830.1	SRG1 (SENESCENCE-RELATED GENE 1)	-0.459324	-3.33517	-3.76804	-0.430503
glyma12g36380.1	SRG1 (SENESCENCE-RELATED GENE 1)	2.50055	-2.42147	-3.10381	0.915577
glyma13g33890.1	SRG1 (SENESCENCE-RELATED GENE 1)	0.282961	-2.83831	-3.86754	0.0427582
glyma20g01370.1	SRG1 (SENESCENCE-RELATED GENE 1)	0.227573	-1.03444	-2.76601	-0.502704
glyma07g28970.1	SRG1 (SENESCENCE-RELATED GENE 1)	-0.337639	-1.15734	-2.52491	-1.45937
glyma02g13830.1	SRG1 (SENESCENCE-RELATED GENE 1)	0.0191233	-1.13471	-2.24544	-0.420792
glyma08g03310.1	ACO1 (ACC OXIDASE 1)	-2.21046	-4.43713	-3.88963	-2.76372
glyma05g36310.1	ACO1 (ACC OXIDASE 1)	-2.66755	-6.53084	-6.60241	-3.63703
glyma07g15480.1	ACO1 (ACC OXIDASE 1)	-2.83064	-1.86829	-2.77307	-0.511132
glyma14g05350.1	ACO4, EAT1, EFE | EFE (ETHYLENE FORMING ENZYME)	3.35279	-5.96825	-7.17963	1.98957
glyma02g43580.1	ACO4, EAT1, EFE | EFE (ETHYLENE FORMING ENZYME)	2.11053	-4.2993	-7.45539	2.2698
glyma14g05360.1	ACO4, EAT1, EFE | EFE (ETHYLENE FORMING ENZYME)	1.79637	-4.08973	-6.02152	1.93365
glyma08g05500.1	ACO4, EAT1, EFE | EFE (ETHYLENE FORMING ENZYME)	2.13021	-7.3266	-7.3567	-1.30828
glyma15g11930.1	ACO4, EAT1, EFE | EFE (ETHYLENE FORMING ENZYME)	1.59589	-5.41822	-4.58913	1.02708
glyma02g43560.1	ACO4, EAT1, EFE | EFE (ETHYLENE FORMING ENZYME)	2.35833	-3.21718	-2.76866	1.71179
glyma14g05390.1	ACO4, EAT1, EFE | EFE (ETHYLENE FORMING ENZYME)	1.35398	-2.57026	-3.65711	3.09156
glyma08g46630.1	2-oxoglutarate-dependent dioxygenase, putative	1.05501	-5.94975	-3.85672	2.58112
glyma13g33300.1	ATGA2OX1 (GIBBERELLIN 2-OXIDASE 1)	0.00344486	-0.590459	-2.40282	0.798926
glyma05g26080.1	ATGA2OX2; gibberellin 2-beta-dioxygenase	-0.977117	-1.60104	-5.99156	2.96743
glyma10g04170.1	ATERF1/ERF1 (ETHYLENE RESPONSE FACTOR 1)	3.60554	-3.89201	1000	2.22273
glyma10g04210.1	ATERF1/ERF1 (ETHYLENE RESPONSE FACTOR 1)	1.75202	-2.47157	-3.28985	1.44358
glyma13g18350.1	ATERF1/ERF1 (ETHYLENE RESPONSE FACTOR 1)	2.32506	-3.52809	-5.30502	1.96263
glyma02g00870.1	ATERF1/ERF1 (ETHYLENE RESPONSE FACTOR 1)	1.22005	-6.45873	-6.55275	1.59969
glyma10g00980.1	ATERF1/ERF1 (ETHYLENE RESPONSE FACTOR 1)	0.576306	-3.96753	-4.78628	1.48607
glyma10g33060.1	ATERF1/ERF1 (ETHYLENE RESPONSE FACTOR 1)	0.853107	-2.99633	-2.83238	2.71163
glyma20g34570.1	ATERF1/ERF1 (ETHYLENE RESPONSE FACTOR 1)	1.10711	-0.0682453	-0.543262	2.71117
glyma19g34670.1	ATERF1/ERF1 (ETHYLENE RESPONSE FACTOR 1)	1.77076	-4.31462	-7.42288	0.119899
glyma13g18370.1	ATERF1/ERF1 (ETHYLENE RESPONSE FACTOR 1)	3.60293	-4.91011	-9.93884	2.33142
glyma13g18390.1	ATERF1/ERF1 (ETHYLENE RESPONSE FACTOR 1)	5.35031	-4.50076	1000	1.48631
glyma15g08560.1	ATERF2/ERF2 (ETHYLENE RESPONSE FACTOR 2)	-0.356744	-1.91747	-2.32505	1.96479
glyma11g03910.1	ATERF2/ERF2 (ETHYLENE RESPONSE FACTOR 2)	1.60477	-2.84159	-0.232161	2.15797
glyma01g41520.1	ATERF2/ERF2 (ETHYLENE RESPONSE FACTOR 2)	1.10023	0.023906	0.919668	2.0344
glyma10g33810.1	ERF5	0.161012	0.759995	0.326346	2.00666
glyma20g16920.1	ERF5	-0.380186	-0.305926	-2.58511	2.70049
glyma03g26310.1	ATERF13/EREBP (ETHYLENE-RESPONSIVE ELEMENT BINDING FACTOR 13)	2.64187	-1.8814	0.93918	2.72781
glyma03g26530.1	ATERF13/EREBP (ETHYLENE-RESPONSIVE ELEMENT BINDING FACTOR 13)	2.16923	-0.730314	0.367822	0.220059
glyma13g18410.1	ATERF15 (ETHYLENE-RESPONSIVE ELEMENT BINDING FACTOR 15)	1.86044	-2.49719	-2.11293	1.10458
glyma03g31940.1	ATERF15 (ETHYLENE-RESPONSIVE ELEMENT BINDING FACTOR 15)	2.18197	-5.38551	-5.36334	1.62516
glyma03g31920.1	ATERF15 (ETHYLENE-RESPONSIVE ELEMENT BINDING FACTOR 15)	3.77579	-8.10236	-7.37719	2.7952
glyma08g23160.1	ethylene-responsive element-binding protein, putative	3.31623	-0.925857	-0.851029	1.42097
glyma07g02930.1	ethylene-responsive element-binding protein, putative	4.00299	-0.293581	-1.27857	2.35186
glyma10g04190.1	ethylene-responsive factor, putative	2.2784	-1.7165	-2.32263	1.64029
glyma13g18400.1	ethylene-responsive factor, putative	2.00639	-1.71373	-2.7473	1.76176
glyma13g18330.1	ethylene-responsive factor, putative	2.36099	-1.20694	-3.34584	0.739298
glyma08g15350.1	AP2 domain-containing transcription factor family protein	0.578148	-0.210913	-0.0179138	3.42915
glyma16g05190.1	AP2 domain-containing transcription factor family protein	-0.11577	-2.92105	-2.57177	2.46208
glyma03g31930.1	AP2 domain-containing transcription factor, putative	3.85604	1000	-7.90109	2.40484
glyma03g26750.1	unknown protein	-0.185968	-3.79644	-5.33807	0.866386
glyma07g14410.1	unknown protein	0.841048	-0.944185	-1.35587	2.62715
glyma15g17300.1	unknown protein	-0.902478	-3.54428	-4.0695	0.239642
glyma01g28780.1	unknown protein	-0.312601	-2.52138	-2.36945	-0.492114
glyma01g28800.1	unknown protein	0.970252	-4.55875	-3.077	-1.53813
glyma16g27690.1	unknown protein	-0.464047	-0.654393	-2.91977	-0.671653
glyma11g05630.1	unknown protein	0.615343	-0.0191614	-1.32884	2.17752
glyma20g23090.1	universal stress protein (USP) family protein	-3.04616	-2.7131	-3.12093	-0.527266
glyma05g37410.1	ACS6 (1-AMINOCYCLOPROPANE-1-CARBOXYLIC ACID (ACC) SYNTHASE 6)	0.810203	3.39234	1.83744	-0.747307
glyma11g03070.1	ACS10 | ACS10 (ACC SYNTHASE 10)	1.35623	4.82315	2.51	0.824495
glyma07g15380.1	ACS7 (1-Amino-cyclopropane-1-carboxylate synthase 7)	-0.51189	2.48045	1.66093	-1.10001
glyma11g04890.1	ACS8 (1-Amino-cyclopropane-1-carboxylate synthase 8)	1.54929	1.54554	2.91716	2.73533
glyma19g34650.1	ERF5	2.84536	-7.1171	1000	0.977572
glyma03g26480.1	ATERF13/EREBP (ETHYLENE-RESPONSIVE ELEMENT BINDING FACTOR 13)	1.13724	1000	1000	-3.57287
glyma13g18340.1	ATERF1/ERF1 (ETHYLENE RESPONSE FACTOR 1)	-0.560903	-0.689869	0.331196	-3.50257
glyma20g33800.1	ERF5	-1.1556	1.71801	1.01474	3.64524
