# Supplementary material for: Genome-wide transcriptome analysis of soybean primary root under varying water-deficit conditions
Source: BMC Genomics. 2016 Jan 15;17:57. doi: 10.1186/s12864-016-2378-y (PMC4714440; doi:10.1186/s12864-016-2378-y)
Supplement: Additional file 6: — Gene annotation and expression analysis of ABA synthesis and the response pathway. (XLSX 10 kb) [file 12864_2016_2378_MOESM6_ESM.xlsx]

## Sheet: ABA
Gene ID	Annotation	VMS	MS	SS	SR
glyma04g04170.1	ABF2 (ABSCISIC ACID RESPONSIVE ELEMENTS-BINDING FACTOR 2	0.330053	2.72244	1.91053	-0.924782
glyma03g00580.1	AREB3 (ABA-RESPONSIVE ELEMENT BINDING PROTEIN 3)	0.281964	1.28002	2.01453	0.782776
glyma11g05960.1	ABA1 (ABA DEFICIENT 1)	0.278029	2.34203	2.30914	-0.881523
glyma15g40070.1	NCED3 (NINE-CIS-EPOXYCAROTENOID DIOXYGENASE3)	1.76925	4.28383	5.13431	-0.620526
glyma0273s00200.1	NCED5 (NINE-CIS-EPOXYCAROTENOID DIOXYGENASE 5)	-0.613358	3.51996	5.61885	-0.966877
glyma05g27250.1	NCED5 (NINE-CIS-EPOXYCAROTENOID DIOXYGENASE 5)	0.811672	2.41635	3.36006	-0.48873
glyma12g36530.1	CCD1 (CAROTENOID CLEAVAGE DIOXYGENASE 1)	0.0609239	2.1471	2.62155	-1.30071
glyma13g27220.1	CCD1 (CAROTENOID CLEAVAGE DIOXYGENASE 1)	0.196956	1.93491	2.41257	-1.24695
glyma04g08910.1	CCD8 (CAROTENOID CLEAVAGE DIOXYGENASE 8)	1.11264	0.674856	3.68531	-0.154551
glyma06g20570.1	ATHVA22A (Arabidopsis thaliana HVA22 homologue A)	0.29852	1.93199	2.53248	0.104469
glyma06g17610.1	ATHVA22D (Arabidopsis thaliana HVA22 homologue D)	0.233389	3.60692	5.51226	-1.41787
glyma04g37440.1	ATHVA22D (Arabidopsis thaliana HVA22 homologue D)	0.225318	2.51552	3.31635	-0.18985
glyma19g27260.1	GRAM domain-containing protein / ABA-responsive protein-related	0.0022052	1.66168	2.12014	1.67752
glyma11g16370.1	CCD7 (more axillary growth 3)	0.350155	-1.85186	-2.38959	-2.09003
glyma03g35840.1	HVA22J (HVA22-LIKE PROTEIN J)	-0.315854	-0.585314	-2.70735	0.278801
glyma19g38500.1	HVA22J (HVA22-LIKE PROTEIN J)	-0.408524	-1.71744	-4.67333	0.181944
glyma07g28880.1	GRAM domain-containing protein / ABA-responsive protein-related	1.19848	-0.666831	-2.39777	0.638559
glyma20g23540.1	GRAM domain-containing protein / ABA-responsive protein-related	0.945806	-0.831249	-1.57002	2.14998
glyma09g29380.1	GRAM domain-containing protein / ABA-responsive protein-related	1.03169	-2.62763	-3.93932	0.974897
glyma16g33810.1	GRAM domain-containing protein / ABA-responsive protein-related	-0.148455	-3.13616	-3.95281	1.15008
glyma18g48550.1	GRAM domain-containing protein / ABA-responsive protein-related	-0.420859	-2.99138	-3.62623	1.03045
glyma20g23510.1	GRAM domain-containing protein / ABA-responsive protein-related	1.20148	-2.00332	-2.50966	2.94705
