# Supplementary material for: Genome-wide transcriptome analysis of soybean primary root under varying water-deficit conditions
Source: BMC Genomics. 2016 Jan 15;17:57. doi: 10.1186/s12864-016-2378-y (PMC4714440; doi:10.1186/s12864-016-2378-y)
Supplement: Additional file 7: — Gene annotation and expression analysis of JA, GA, and SA synthesis and the response pathway. (XLSX 13 kb) [file 12864_2016_2378_MOESM7_ESM.xlsx]

## Sheet: GA,JA,SA and CK pathway
Gene ID	Annotation	VMS	MS	SS	SR
glyma20g29210.1	GA20OX2 (GIBBERELLIN 20 OXIDASE 2)	2.53426	0.920465	-1.67861	-0.355862
glyma04g38850.1	GA20OX2 (GIBBERELLIN 20 OXIDASE 2)	1.7718	-4.03676	-3.20649	-0.519903
glyma16g32550.1	ATGA20OX1( gibberellin 20-oxidase)	0.431724	0.337336	-0.410178	-2.40941
glyma07g36450.1	ATGA2OX4 (GIBBERELLIN 2-OXIDASE 4)	-0.161638	-2.50328	-2.7422	0.523908
glyma10g01380.1	ATGA2OX6/DTA1 (GIBBERELLIN 2-OXIDASE 6)	0.826816	-0.538445	1.53292	2.50145
glyma17g15350.1	oxidoreductase, 2OG-Fe(II) oxygenase family protein	-0.565072	-0.615588	-2.57547	0.157819
glyma04g07490.1	oxidoreductase, 2OG-Fe(II) oxygenase family protein	-0.653532	-1.91604	-2.83302	-1.18976
glyma19g13520.1	oxidoreductase, 2OG-Fe(II) oxygenase family protein	0.255534	0.546985	-1.85916	-3.25565
glyma19g31440.1	oxidoreductase, 2OG-Fe(II) oxygenase family protein	-0.620438	-1.06565	-4.01063	-1.85077
glyma16g07830.1	oxidoreductase, 2OG-Fe(II) oxygenase family protein	0.283031	0.243483	-2.69787	-1.98155
glyma19g13540.1	oxidoreductase, 2OG-Fe(II) oxygenase family protein	0.714603	0.185424	-0.90242	-3.54109
glyma08g22250.1	oxidoreductase, 2OG-Fe(II) oxygenase family protein	0.677633	-0.175299	-2.40482	-3.38057
glyma04g35030.1	gibberellin-regulated family protein	0.594097	-2.84417	-1.6293	1.9968
glyma17g10050.1	gibberellin-regulated family protein	-2.3675	1.08423	-1.24732	1.77696
glyma14g39640.1	gibberellin-regulated family protein	1.2559	-1.61346	-3.75487	-1.02845
glyma02g41280.1	gibberellin-regulated family protein	0.942279	-1.81374	-2.92705	-0.632262
glyma19g01590.1	gibberellin-regulated family protein	-0.376304	-2.44536	-3.0436	-1.32412
glyma19g31480.1	gibberellin-regulated family protein	2.29721	-1.47769	0.362212	-6.17958
glyma03g28740.1	gibberellin-regulated family protein	3.27692	-1.0871	-1.10012	-4.01688
glyma06g20830.1	GASA4 (GAST1 PROTEIN HOMOLOG 4)	-0.858398	-1.43546	-0.535527	-2.21761
glyma19g02650.1	GASA4 (GAST1 PROTEIN HOMOLOG 4)	-0.127522	-2.05696	-2.36809	-1.11494
glyma15g33740.1	2-oxoglutarate-dependent dioxygenase, putative	0.644365	0.689868	-0.649863	-2.40882
glyma13g18680.1	SCR (SCARECROW); transcription factor	0.40997	-2.67525	-3.52509	0.239705
glyma09g04110.1	RGL2 (RGA-LIKE 2); transcription factor	-0.230086	-1.83617	-3.11125	-1.40205
glyma09g27490.1	ATGA20OX1 ( gibberellin 20-oxidase)	-0.0420064	-0.00753057	-1.06878	-2.93733
glyma13g07490.1	AOC3 (ALLENE OXIDE CYCLASE 3)	0.589276	0.499785	2.77325	1.83397
glyma08g28750.1	AOC4 (ALLENE OXIDE CYCLASE 4)	0.554002	-1.01131	-0.0473008	3.55986
glyma01g22160.1	AOC4 (ALLENE OXIDE CYCLASE 4)	0.337021	-2.01536	-1.75489	1.05504
glyma04g03740.1	AOS (ALLENE OXIDE SYNTHASE)	2.4248	-4.47759	-7.24951	4.08018
glyma17g36530.1	AOS (ALLENE OXIDE SYNTHASE)	1.34482	0.05242	0.216191	2.4427
glyma19g45280.1	lipoxygenase	-0.507298	-1.92571	-2.33991	1.19093
glyma16g01070.1	lipoxygenase, putative	0.122196	-0.447052	0.692172	2.76617
glyma07g03910.1	LOX1 (Lipoxygenase 1)	-0.459761	0.17147	-2.20519	1.46531
glyma08g20220.1	LOX1 (Lipoxygenase 1)	0.141412	-5.98692	-5.39701	2.78978
glyma15g03040.1	LOX1 (Lipoxygenase 1)	-0.0621228	1.70944	0.944314	2.64887
glyma04g11870.1	LOX1 (Lipoxygenase 1)	-0.439823	-2.98539	0.268493	0.850758
glyma15g03030.1	LOX1 (Lipoxygenase 1)	0.116366	4.33097	4.64837	-0.933707
glyma02g26160.1	LOX2 (LIPOXYGENASE 2)	0.245743	-3.30906	-2.90824	2.9913
glyma11g13870.1	LOX2 (LIPOXYGENASE 2)	0.9807	3.3931	3.39979	3.84196
glyma13g03790.1	LOX2 (LIPOXYGENASE 2)	2.10752	3.24804	-0.518376	1000
glyma12g05840.1	LOX2 | LOX2 (LIPOXYGENASE 2)	0.402865	5.38187	4.90142	6.58541
glyma07g31660.1	LOX3 (Lipoxygenase 3)	-0.124763	-1.71577	-2.36612	2.92789
glyma0428s00200.1	LOX5; lipoxygenase	0.361719	2.00036	0.715593	0.562859
glyma13g25570.1	OPR2 (12-oxophytodienoate reductase 2)	-1.01945	-2.14574	-5.57715	1.72467
glyma01g44600.1	OPR2 (12-oxophytodienoate reductase 2)	0.585819	-2.39779	-2.48622	1.33346
glyma15g35410.1	OPR2 (12-oxophytodienoate reductase 2)	-1.60921	-3.54491	-4.5081	1.27898
glyma19g09320.1	OPR2 (12-oxophytodienoate reductase 2)	0.140298	-1.30272	-2.61664	0.480554
glyma13g16940.1	OPR3 (OPDA-REDUCTASE 3)	0.305143	-0.507719	-0.126186	2.60846
glyma13g16950.1	OPR3 (OPDA-REDUCTASE 3)	-0.756965	-4.75248	-2.32503	3.47473
glyma17g05770.1	OPR3 (OPDA-REDUCTASE 3)	0.810465	1.37191	3.16835	2.85043
glyma16g24810.1	BSMT1; S-adenosylmethionine-dependent methyltransferase	-1000	1000	-2.93806	4.30814
glyma08g43460.1	IAMT1 (IAA CARBOXYLMETHYLTRANSFERASE 1)	1.11788	2.85713	0.92194	-0.683196
glyma18g10080.1	IAMT1 (IAA CARBOXYLMETHYLTRANSFERASE 1)	1.08599	3.58029	2.27877	-1.82816
glyma02g06070.1	JMT (JASMONIC ACID CARBOXYL METHYLTRANSFERASE); jasmonate O-methyltransferase	-1.74534	0.226738	-2.46941	4.84471
glyma18g47370.1	JMT (JASMONIC ACID CARBOXYL METHYLTRANSFERASE); jasmonate O-methyltransferase	-0.00230575	-2.78306	-3.63702	2.41669
glyma09g38930.1	JMT (JASMONIC ACID CARBOXYL METHYLTRANSFERASE); jasmonate O-methyltransferase	-0.107469	-2.44821	-3.24258	2.20458
glyma18g47400.1	S-adenosyl-L-methionine:carboxyl methyltransferase family protein	-0.16095	-5.61461	-4.85711	1.75322
glyma18g47380.1	S-adenosyl-L-methionine:carboxyl methyltransferase family protein	-0.671913	-5.33679	-5.29778	-1.1055
glyma01g37680.1	S-adenosyl-L-methionine:carboxyl methyltransferase family protein	-0.640876	-7.07526	1000	1.50607
glyma16g23420.1	ATHK1 (HISTIDINE KINASE 1)	-0.52989	-1.72155	-2.52494	-1.22879
glyma09g35950.1	ATCKX6/ATCKX7/CKX6 (CYTOKININ OXIDASE/DEHYDROGENASE 6)	1.0366	-0.699542	-0.532998	2.7335
glyma12g01390.1	ATCKX6/ATCKX7/CKX6 (CYTOKININ OXIDASE/DEHYDROGENASE 6)	1.11595	-0.682911	-0.379941	3.0101
glyma11g20860.1	ATCKX6/ATCKX7/CKX6 (CYTOKININ OXIDASE/DEHYDROGENASE 6)	0.934146	0.29569	-2.69654	0.648423
glyma02g16750.1	ATIPT3 (Arabidopsis thaliana isopentenyltransferase 3)	-0.762447	-4.25739	-4.24959	-2.01248
glyma10g03060.1	ATIPT3 (Arabidopsis thaliana isopentenyltransferase 3)	-0.466588	-5.85408	-4.33479	-1.62007
glyma17g02080.1	ATIPT5 (Arabidopsis thaliana isopentenyltransferase 5)	-0.52507	-3.93946	-3.3454	-1.89226
glyma15g11040.1	ATIPT5 (Arabidopsis thaliana isopentenyltransferase 5)	0.260878	-0.598499	2.17383	0.356708
glyma07g38620.1	ATIPT5 (Arabidopsis thaliana isopentenyltransferase 5)	-0.0271276	-1.88832	-0.0975208	-2.96495
glyma13g16430.1	CKX3 (CYTOKININ OXIDASE 3)	6.645	-2.1172	-1.72235	2.94694
glyma17g06230.1	CKX3 (CYTOKININ OXIDASE 3)	-0.796884	-3.57045	-3.93148	0.0605692
glyma17g06220.1	CKX3 (CYTOKININ OXIDASE 3)	4.11281	-0.837124	-1.18214	0.658638
glyma13g16420.1	CKX3 (CYTOKININ OXIDASE 3)	-0.248443	-1.36006	-2.54532	0.186345
glyma04g05840.1	CKX7 (CYTOKININ OXIDASE 7)	-0.479358	-1.9996	-2.31151	1.51253
glyma14g11280.1	CKX7 (CYTOKININ OXIDASE 7)	0.173578	0.910548	2.427	1.6884
glyma17g34330.1	CKX7 (CYTOKININ OXIDASE 7)	0.0535084	1.39856	2.18707	1.13217
