# Supplementary material for: Genome-wide transcriptome analysis of soybean primary root under varying water-deficit conditions
Source: BMC Genomics. 2016 Jan 15;17:57. doi: 10.1186/s12864-016-2378-y (PMC4714440; doi:10.1186/s12864-016-2378-y)
Supplement: Additional file 8: — The regulated transcription factor (TFs) number list for different tissues and water-deficit treatments. Total number of TFs in different tissues, tissue-specific TFs under all stress treatments, total number of TFs under different stress treatments, and stress specific TFs in all tissues are also presented. (XLSX 9 kb) [file 12864_2016_2378_MOESM8_ESM.xlsx]

## Sheet: Sheet1
Additional file 9. The regulated transcription factor number list under different tissues and water-deficit conditions
Stress Tissue	Root	Leaf	Shoot	Total number of TFs under different stress	Stress specific TFs under all tissue
VMS	35	272	38	314	128
MS	248	65	15	307	69
SS	332	165	75	489	183
SR	238	133	181	448	181
Total number of TFs in different tissue	603	479	229	Common TFs in all stress: 27
Tissue-specific TFs under all stress	372	251	85
Common TFs in all tissue: 65				Common TFs in all tissue and stress: 13
