# Supplementary material for: Genome-wide transcriptome analysis of soybean primary root under varying water-deficit conditions
Source: BMC Genomics. 2016 Jan 15;17:57. doi: 10.1186/s12864-016-2378-y (PMC4714440; doi:10.1186/s12864-016-2378-y)
Supplement: Additional file 9: — The gene list of changed transcription factors in roots under MS and SS treatments. (XLSX 18 kb) [file 12864_2016_2378_MOESM9_ESM.xlsx]

## Sheet: TF under MS  and SS 
Gene ID	Transcription factor	VMS-root	MS-root	SS-root	SR-root
glyma19g37410.1	transcription factor	-2.48719	-4.30786	-3.90775	-1.76137
glyma05g03540.1	AP2 domain-containing protein	1.05493	2.0597	5.11058	1.65848
glyma06g45010.1	AP2 domain-containing transcription factor	0.256089	3.32151	5.03688	-0.859336
glyma17g35860.1	AP2 domain-containing transcription factor	0.0647797	2.37428	2.46071	3.14724
glyma19g40070.1	AP2 domain-containing transcription factor	-3.15684	-5.62234	-6.09856	-2.88742
glyma02g14940.1	AP2 domain-containing transcription factor family protein	0.703919	2.56007	3.9425	2.30531
glyma08g10650.1	ARR11 | ARR11 (RESPONSE REGULATOR 11)	0.492851	3.13804	3.1884	-1.19621
glyma18g04150.1	aspartyl protease family protein	-0.198822	2.14704	2.5444	-0.695757
glyma01g09510.1	ATBZIP42	-0.662729	2.2526	3.27989	0.10936
glyma11g04920.1	ATBZIP5	0.204326	-2.16032	-3.58416	-0.435723
glyma04g40880.1	AtGRF2	0.817795	2.72885	2.25234	1.04128
glyma07g04290.1	AtGRF5	-0.645608	2.04932	2.28582	-1.13045
glyma07g05800.1	ATHB12	0.941065	2.82878	2.76872	0.690279
glyma16g02390.1	ATHB12	1.94818	3.9519	2.60088	1.44868
glyma08g06440.1	ATMYB102	0.83487	3.12983	2.20463	0.470535
glyma12g34650.1	ATMYB102	1.18777	2.63268	2.01851	-0.450145
glyma07g30860.1	ATMYB102	2.58006	3.88106	3.73132	1.28592
glyma16g13440.1	AtMYB107	2.06291	-3.04703	-5.29648	-0.539537
glyma09g31570.1	AtMYB116	3.33441	1000	1000	1.55222
glyma03g31980.1	AtMYB14	1.61079	-4.1508	-2.13858	3.0426
glyma03g38070.1	ATMYB2	-0.299049	2.64906	2.66166	1.81553
glyma18g04580.1	AtMYB20	0.822851	2.55001	2.17718	0.579799
glyma12g11390.1	ATMYB4	1.55425	3.11114	2.49522	1.73846
glyma04g36110.1	AtMYB55	1.15919	2.13672	2.48156	-2.21323
glyma11g15180.1	AtMYB59	1.11512	3.29744	2.79945	0.0809661
glyma10g41930.1	AtMYB62	0.398398	2.58071	3.74877	0.0522021
glyma08g27660.1	AtMYB71	2.10185	3.45206	5.41014	2.30442
glyma04g26650.1	AtMYB71	0	-1000	-1000	-1000
glyma06g38340.1	AtMYB71	0	-1000	-1000	-1000
glyma10g33450.1	AtMYB71	5.99349	7.22601	5.805	3.17822
glyma20g34140.1	AtMYB71	1.03153	7.36451	6.91059	3.51087
glyma20g20980.1	AtMYB71	0.228792	3.60564	4.04338	1.70636
glyma09g03690.1	AtMYB78	0.751985	-2.61738	-2.75961	2.27963
glyma17g17560.1	AtMYB79	1.66794	5.88241	5.30237	3.6742
glyma20g29570.1	ATRBL1	0.32384	2.05433	2.92901	0.633032
glyma04g29250.1	ATRR4, ARR9	-0.00531352	-2.32878	-4.8975	-1.76351
glyma06g15260.1	ATWRKY13	0.412735	2.18356	2.31432	1.6887
glyma05g31800.1	ATWRKY51	-0.912385	-4.15884	-3.10965	0.433015
glyma02g02430.1	ATWRKY61	-0.53275	-2.10243	-2.88541	-0.142483
glyma09g41050.1	ATWRKY70	-0.3306	-2.62247	-2.05632	0.678277
glyma04g34220.1	ATWRKY72	-0.842438	-3.02254	-3.26533	-0.252721
glyma18g49140.1	ATWRKY72	-0.113997	-2.02609	-2.84785	0.925889
glyma06g20300.1	ATWRKY72	-1.17104	-2.09016	-3.47353	1.21288
glyma17g10630.1	ATWRKY72	-0.252645	-3.07666	-4.60115	0.450761
glyma09g37470.1	ATWRKY72	-0.439075	-3.09199	-3.40544	0.893589
glyma19g26400.1	ATWRKY75	1.64074	-3.91813	-3.79602	2.56071
glyma15g18580.1	basic helix-loop-helix (bHLH) family protein	-0.136181	-2.09183	-3.48536	0.723964
glyma11g13960.1	basic helix-loop-helix (bHLH) family protein	0.877908	2.89174	2.79812	-1.00768
glyma04g35380.1	basic helix-loop-helix (bHLH) family protein	1.30414	-2.05381	-2.339	0.616194
glyma12g36750.1	basic helix-loop-helix (bHLH) family protein	0.323877	-2.33949	-2.69445	1.97756
glyma11g04690.1	basic helix-loop-helix (bHLH) family protein	1.37719	4.03238	4.17036	1.29424
glyma03g29750.1	basic helix-loop-helix (bHLH) family protein	-0.576467	-2.74679	-2.516	-0.501799
glyma09g31580.1	BEE1 | BEE1 (BR ENHANCED EXPRESSION 1)	0.527468	-2.79371	-3.20151	-2.69559
glyma04g09580.1	BHLH093 | BHLH093 (BETA HLH PROTEIN 93)	-0.292997	-2.83596	-2.09392	-2.68149
glyma17g10290.1	BPE, BPEUB, BPEP, ZCW32	0.0286992	2.37996	2.25076	-0.970954
glyma10g38440.1	CBF3, DREB1, DREB1A | DREB1A (DEHYDRATION RESPONSE ELEMENT B1A)	0.349775	5.68035	5.1697	1.5773
glyma20g29410.1	CBF3, DREB1, DREB1A | DREB1A (DEHYDRATION RESPONSE ELEMENT B1A)	0.130428	3.53107	3.23073	0.392139
glyma09g27180.1	CBF4, DREB1D | CBF4/DREB1D (C- REPEAT-BINDING FACTOR 4)	0.553626	4.90604	3.36976	-0.739747
glyma16g32330.1	CBF4, DREB1D | CBF4/DREB1D (C- REPEAT-BINDING FACTOR 4)	-0.313857	4.24099	3.66809	0.458352
glyma14g01360.1	CCAAT-binding transcription factor (CBF-B/NF-YA) family protein	0.778113	2.98775	3.40833	-1.07341
glyma02g47380.1	CCAAT-binding transcription factor (CBF-B/NF-YA) family protein	1.00413	3.87229	3.89686	-0.363841
glyma10g10240.1	CCAAT-binding transcription factor (CBF-B/NF-YA) family protein	3.23683	2.09229	2.08939	1.08254
glyma19g02710.1	CDF2 | CDF2 (CYCLING DOF FACTOR 2)	0.00511641	3.09804	3.86043	-1.1487
glyma04g33410.1	CDF3 (CYCLING DOF FACTOR 3)	0.10842	3.14647	3.27236	-1.59574
glyma08g43360.1	chloroplast nucleoid DNA-binding protein	-0.632784	-2.24282	-5.00376	-0.965215
glyma06g09830.1	chloroplast nucleoid DNA-binding protein-related	-0.0821182	-2.37227	-2.19641	-2.54873
glyma05g03560.1	DDF1 | DDF1 (DWARF AND DELAYED FLOWERING 1)	0.482778	4.5436	5.37605	1.96143
glyma01g42500.1	DDF1 | DDF1 (DWARF AND DELAYED FLOWERING 1)	1.01401	6.24009	4.18621	2.18369
glyma16g27950.1	DNA binding / transcription factor	2.2645	-2.95365	-2.09502	3.40091
glyma04g09710.1	DNA-binding protein-related	-0.538278	-2.31677	-2.93397	1.35842
glyma12g31480.1	EDA29, BLH1 | BLH1 (embryo sac development arrest 29)	1.6072	4.04055	3.62625	2.63618
glyma13g27230.1	EMB2220, HAP2, ATHAP2A	0.80369	2.8555	2.41955	-0.0446101
glyma08g43380.1	extracellular ligand-gated ion channel	0.359679	3.11626	4.73082	-2.1248
glyma03g41590.1	GBF3	0.434896	2.08291	2.2102	-0.659562
glyma18g22880.1	haloacid dehalogenase-like hydrolase family protein	0.719749	4.49638	3.57258	2.12661
glyma02g28860.1	HAT14	0.883605	-2.22612	-4.03031	1.63283
glyma04g04190.1	HEC2	0.138853	4.59256	4.53088	-0.504746
glyma06g04380.1	HEC2	0.104334	3.63012	3.43682	-0.918779
glyma10g02480.1	histone-like transcription factor (CBF/NF-Y) family protein	1.16485	2.46903	2.98491	-1.32742
glyma02g17310.1	histone-like transcription factor (CBF/NF-Y) family protein	1.90398	2.51038	2.99765	-1.38656
glyma17g06160.1	HSFA2, ATHSFA2	-0.131462	4.0894	4.83914	-0.955931
glyma04g05500.1	HSFA2, ATHSFA2	2.30837	6.40548	7.06006	2.41752
glyma13g21490.1	HSFA3, AT-HSFA3	0.0948455	2.0537	2.0276	-0.642671
glyma19g34210.1	HSFA6B	1.51741	3.70339	3.10144	-0.86122
glyma01g39260.1	HSFB1, AT-HSFB1, ATHSF4, HSF4 | HSF4 (HEAT SHOCK FACTOR 4)	0.270304	2.19037	2.20932	2.18433
glyma09g32300.1	HSFC1, AT-HSFC1 | AT-HSFC1	1.09444	5.04609	2.12651	-0.0990769
glyma07g01800.1	IAA26, PAP1	0.138838	2.27185	2.04798	-0.00938542
glyma06g17330.1	ICE1 | ICE1 (INDUCER OF CBF EXPRESSION 1)	-0.412546	3.39792	2.45819	1.2906
glyma14g06270.1	LBD21 | LBD21 (LOB DOMAIN-CONTAINING PROTEIN 21)	0.701424	2.80325	4.35951	2.58925
glyma19g06280.1	LBD41	-1.28445	-3.08728	-2.24549	-0.515306
glyma18g53440.1	LBD41 | LBD41 (LOB DOMAIN-CONTAINING PROTEIN 41)	-1.16081	-2.46328	-2.87427	-0.713516
glyma09g06920.1	leucine-rich repeat family protein	-1.15723	-2.81558	-3.52548	0.947146
glyma16g08150.1	mechanosensitive ion channel domain-containing protein	2.13537	2.06294	5.04749	0.31089
glyma13g43780.1	MSG2, IAA19	-1.09632	-2.59845	-3.88289	-2.43209
glyma14g39130.1	myb family transcription factor	-0.334486	2.56823	3.08756	-0.948856
glyma02g40800.1	myb family transcription factor	-0.220628	3.19163	3.14714	-0.294075
glyma10g30860.1	MYB15, AtY19, AtMYB15	0.91298	-2.8512	-2.12907	2.52611
glyma10g32410.1	MYB15, AtY19, AtMYB15	1.05675	-2.71345	-3.38792	1.08455
glyma02g00820.1	MYB15, AtY19, AtMYB15	2.00032	-2.77985	-4.96649	2.56586
glyma10g00930.1	MYB15, AtY19, AtMYB15	3.2074	-5.39298	-7.25204	2.95216
glyma15g35860.1	MYB33, ATMYB33	0.269416	2.14805	2.3088	-0.268533
glyma04g31690.1	OBP4 | OBP4 (OBF BINDING PROTEIN 4)	1.62622	3.61677	2.95267	-2.08472
glyma05g07460.1	OBP4 | OBP4 (OBF BINDING PROTEIN 4)	0.523205	3.03862	2.70751	3.78949
glyma13g26600.1	pepsin A	0.0338696	-2.84738	-4.34929	0.255299
glyma19g40980.1	PIF3, POC1, PAP3 | PAP3/PIF3/POC1 (PHYTOCHROME INTERACTING FACTOR 3)	0.154901	3.18882	4.46424	0.158129
glyma10g28290.1	PIF3, POC1, PAP3 | PAP3/PIF3/POC1 (PHYTOCHROME INTERACTING FACTOR 3)	0.525471	2.79101	2.79103	-0.529615
glyma19g44970.1	PRR5, APRR5	0.488143	3.27937	4.61824	3.8537
glyma07g05530.1	PRR5, APRR5 | APRR5 (PSEUDO-RESPONSE REGULATOR 5)	0.235012	2.48115	3.29323	-0.995456
glyma07g37410.1	RAP2.3, ATEBP, ERF72 | ATEBP/ERF72/RAP2.3 (RELATED TO AP2 3)	-1.18095	-2.12477	-4.96273	0.49405
glyma10g34760.1	RAP2.8, RAV2 | RAV2 (REGULATOR OF THE ATPASE OF THE VACUOLAR MEMBRANE)	-1.20544	-3.38809	-4.60048	-0.144988
glyma11g02740.1	remorin family protein	0.306465	2.56448	3.1979	1.57458
glyma11g02740.1	remorin family protein	0.306465	2.56448	3.1979	1.57458
glyma03g29460.1	remorin family protein	0.793186	4.66231	3.40138	2.27859
glyma19g32280.1	remorin family protein	0.916663	2.41089	2.29155	-0.244074
glyma06g13530.1	RWP-RK domain-containing protein	1.12511	3.7303	2.01795	-1.09202
glyma11g13240.1	similar to expp1 protein precursor	-0.182751	2.86946	2.74259	0.119391
glyma11g13570.1	STO | STO (SALT TOLERANCE)	-0.200455	2.13002	2.81388	-2.32146
glyma16g06690.1	to kelch repeat-containing protein	-1.41509	-4.57872	-3.883	-2.7294
glyma16g06690.1	to kelch repeat-containing protein	-1.41509	-4.57872	-3.883	-2.7294
glyma13g21350.1	transcription factor	-1.38551	-3.73869	-3.49245	-1.57989
glyma13g38890.1	U-box domain-containing protein	0.000325777	-2.22193	-2.25751	0.0802245
glyma13g38900.1	U-box domain-containing protein	1.55339	-3.46624	-2.57103	1.76407
glyma12g31490.1	U-box domain-containing protein	2.27911	-3.40379	-3.34679	2.05989
glyma10g10110.1	U-box domain-containing protein	-0.46801	-2.17383	-2.43401	1.16186
glyma10g37770.1	unknown protein	-0.0231526	2.97505	3.72481	-1.25857
glyma20g26680.1	ZFP4 (ZINC FINGER PROTEIN 4)	0.634652	2.51508	4.05674	0.769022
glyma18g53300.1	ZFP6	-0.352279	-2.66958	-2.5231	-1.92931
glyma10g40660.1	ZFP7 (ZINC FINGER PROTEIN 7)	-0.554337	2.55644	4.38415	1.57208
glyma10g44160.1	zinc finger (C2H2 type) family protein	1.98767	-5.02113	-2.82163	3.13754
glyma20g23180.1	zinc finger (C2H2 type) family protein (ZAT11)	0.356157	-3.04838	-5.89568	0.483005
glyma10g43630.1	zinc finger (C2H2 type) family protein (ZAT11)	-0.209174	-4.15393	-4.21764	1.24283
glyma02g10490.1	zinc finger (C2H2 type) family protein (ZAT11)	0.00112644	-2.10379	-3.34897	0.834879
glyma13g19550.1	zinc finger (C2H2 type) family protein (ZAT11)	3.36256	1000	1000	3.42282
