# Supplementary material for: Genome-wide transcriptome analysis of soybean primary root under varying water-deficit conditions
Source: BMC Genomics. 2016 Jan 15;17:57. doi: 10.1186/s12864-016-2378-y (PMC4714440; doi:10.1186/s12864-016-2378-y)
Supplement: Additional file 10: — The gene list and expression patterns for all transcription factors involved in all tissues and stress treatments. (XLSX 12 kb) [file 12864_2016_2378_MOESM10_ESM.xlsx]

## Sheet: Sheet1
Gene	New ID	Annotation	VMS-root	MS-root	SS-root	SR-root	VMS-leaf	MS-leaf	SS- leaf	SR-leaf	VMS-shoot	MS-shoot	SS- shoot	SR-shoot
glyma01g39260.1	Glyma.01G185800	HEAT STRESS TRANSCRIPTION FACTOR	0.270304	2.19037	2.20932	2.18433	3.49064	-0.290393	0.417573	2.2814	1.92718	0.518015	-1.48114	2.50128
glyma12g11390.1	Glyma.12G104800	Myb-like DNA-binding domain	1.55425	3.11114	2.49522	1.73846	5.71598	-2.53035	-2.77195	4.30221	3.79734	-2.03622	-3.4371	4.27002
glyma02g00820.1	Glyma.02G005600	Myb-like DNA-binding domain	2.00032	-2.77985	-4.96649	2.56586	2.3469	-2.48414	-3.46516	2.10786	0.0796912	-1.19461	-1.25772	2.24767
glyma03g33070.1	Glyma.03G173300	FAMILY NOT NAMED	0.500664	3.18413	0.0913775	2.8123	3.19774	-2.53808	-2.37773	1.98046	-1.08543	-0.973802	-1.35739	3.80909
glyma03g36100.1	Glyma.03G202600	UBIQUITINATION FACTOR E4	2.21104	-1.30788	-1.10132	4.32683	0.785891	-2.62676	-3.85222	4.04624	1.75371	-0.437008	-3.28726	3.97152
glyma14g39300.1	Glyma.14G212200	U-box domain,ubiquitin-protein ligase activity	0.333207	1.13984	-0.366478	2.54567	4.38685	-2.79615	-2.56711	3.17371	2.78392	-0.824822	-1.73734	4.8081
glyma15g11680.1	Glyma.15G110300	WRKY DNA -binding domain	0.172596	-0.351003	-2.13187	0.810059	2.51132	-2.07911	-2.09318	1.10578	1.54782	-1.26223	-1.19931	2.1776
glyma15g18580.1	Glyma.15G170500	Helix-loop-helix DNA-binding domain	-0.136181	-2.09183	-3.48536	0.723964	2.31386	-2.07693	-3.5566	0.727565	2.27564	-2.4456	-3.0182	3.07549
glyma16g32330.1	Glyma.16G199000	AP2 domain	-0.313857	4.24099	3.66809	0.458352	4.90041	-2.16422	0.732051	5.7023	4.14715	-3.22808	-1.17193	4.45534
glyma05g03560.1	Glyma.05G049900	AP2 domain	0.482778	4.5436	5.37605	1.96143	2.61278	2.34485	0.611033	7.32781	2.69334	-0.673692	-1.4189	3.59133
glyma09g27180.1	Glyma.09G147200	AP2 domain	0.553626	4.90604	3.36976	-0.739747	4.44273	-0.664732	2.09293	5.86627	3.62397	-2.95169	-1.16001	4.38965
glyma10g38420.1	Glyma.10G239300	AP2 domain	0.669276	-0.664087	2.06448	4.03511	0.16912	2.98626	-0.0956243	3.44018	2.60452	0.0906231	-0.768357	1.43847
glyma01g42500.1	Glyma.01G216000	AP2 domain	1.01401	6.24009	4.18621	2.18369	2.73067	4.21939	1.74661	8.38645	4.10001	-1.72704	-1.74665	4.85468
