# Supplementary material for: Genome-wide transcriptome analysis of soybean primary root under varying water-deficit conditions
Source: BMC Genomics. 2016 Jan 15;17:57. doi: 10.1186/s12864-016-2378-y (PMC4714440; doi:10.1186/s12864-016-2378-y)
Supplement: Additional file 11: — Enriched motif analysis in each group involved in roots and different stress levels. The DREAM tool was used to reveal over-represented elements in the promoter regions of certain groups of genes that were differentially regulated in roots and different stress levels. (XLSX 16 kb) [file 12864_2016_2378_MOESM11_ESM.xlsx]

## Sheet: Sheet1
	Group 1	E-value (the enrichment p-value times the number of candidate motifs tested)	Group 2	E-value (the enrichment p-value times the number of candidate motifs tested)	Group 3	E-value (the enrichment p-value times the number of candidate motifs tested)	Group 4	E-value (the enrichment p-value times the number of candidate motifs tested)	Group 5	E-value (the enrichment p-value times the number of candidate motifs tested)	Group 6	E-value (the enrichment p-value times the number of candidate motifs tested)	Group 7	E-value (the enrichment p-value times the number of candidate motifs tested)
1	RAGAGARA	1.8e-50	RGAGAGR	8.4e-77	TATATATA	1.6e-60	TATATATR	1.4e-27	TATATATA	3.8e-27	CTCYCYC	3.3e-72	RAGAGARA	8.6e-48
2	TATATATA	1.9e-49	TATATATA	1.7e-76	CTYYCTC	2.6e-54	CGTGKM	2e-19	GAGRRAGA	2.9e-24	GMCACGB	1.1e-63	ATATATAT	1.7e-39
3	CGTGVS	1.8e-43	CACNCAC	2e-53	CACNCAC	2e-36	RGAGAGR	6e-16	CRCGYG	1e-20	ATATATAT	1.5e-54	CWCHCTC	1.7e-31
4	GAAGAARR	4.3e-35	CACGHG	2.5e-52	BCTYCTC	1.4e-33	CACWCDC	1.4e-14	RAGARGA	1.9e-18	RAGAGAAR	3e-46	CACGHG	1.1e-29
5	CTYCCHC	2.9e-29	RAGAAAAA	1.6e-49	AAAAAAAA	3.8e-32	AAGRAARA	3.7e-13	CACHCWC	1.4e-18	CWCACNC	1.1e-47	ARAAGAAA	3e-23
6	RCGTGB	6.5e-26	CRTGCAY	1.7e-40	CRTGCAY	2.5e-29	CATGCAHS	7e-13	RARAGAAA	4.2e-11	GRAGAARA	3e-35	AAAAAAAA	4.6e-22
7	CWCWCAC	4e-24	AAAAAAAA	9.6e-38	SCCACS	9.2e-30	CNCCACC	5.7e-12	CMCACM	1.8e-10	CACGHG	4.1e-29	RCATGCAB	6e-21
8	MATATATA	3.6e-23	CHCCWCC	1.2e-35	AGAGASR	7.2e-28	AAAAAAAA	3.3e-08	CWCSTCC	3.1e-09	AAAAAAAA	1.2e-28	CMCCHCC	4.7e-20
9	CTYCTCY	1.1e-21	CTCTBYC	5.4e-30	CACGDG	4.7e-23	GYGTGK	8.6e-08	AAAAAAAA	8.3e-08	CYTYCTC	2.7e-29	AATAWATA	1.2e-18
10	AAAAAAAA	1e-20	MATATATA	6.3e-27	CWCHCC	1.2e-21	CTYCTYC	5.3e-07	GAGAGD	1.9e-07	CWCCACS	1.3e-25	KGTGTGK	1.7e-16
11	CACAYG	1.3e-16	CGWGDG	1.6e-26	RAAGAAAA	1.1e-19	AGAGAHAA	1.7e-06	CAYGCA	4e-07	AAAGAAAR	5.1e-22	GDGAGGR	1.2e-15
12	CMACHAC	4.9e-17	GCCRCS	7.9e-24	MATATATA	9.2e-18	AATAWATA	6.2e-06	AAWATATA	2e-06	ATAWAATA	3.2e-21	CGTGNC	1.8e-11
13	GAGAGR	5e-15	BCTTCTYC	3.7e-24	GTGASR	4.3e-13	CACTVC	8.4e-05	CCGTGH	3.3e-06	RGAGAS	3.3e-17	BCCACC	7.6e-11
14	RGTGGS	2.9e-14	AAAAAATA	3.8e-23	GTGKTGS	1e-12	GWGAKGA	0.00026	CWCCASC	3.7e-06	CAYSCAC	9.8e-18	TAATAATA	9.7e-10
15	RAAAGAAA	1.4e-13	CACVYC	1.1e-20	GAAGRAGA	8.9e-12	AGAVAAGA	0.0003	AAAATAAA	4.1e-05	ACGHGK	7.5e-16	BCATGTG	4e-09
16	TGCATGB	3.4e-13	TAGCTAGB	1.9e-20	AAAAATAT	1.4e-11	CAAMCWC	4.6e-06	ATATATRW	0.00013	CACWTGY	3e-16	CYTCBTC	4.1e-09
17	AAAAAATA	7.8e-13	GTACGTR	3.5e-20	CTCHTC	2.1e-10	CCWYCC	0.00037	CYCAC	0.00048	CCMAMCC	2e-13	ATATATA	4.9e-09
18	CACMC	3e-12	CACRC	8.5e-19	CTAGCYAG	3.9e-10	CACATS	0.0024	CACCGC	0.0031	TAAAAAAA	4.3e-13	AAAAAATA	1.4e-08
19	TAGCTAGB	4.4e-10	TAAAATAA	3.2e-17	TAWAATAA	2e-11	GTGAGR	0.0041	TAAAAAAA	0.0087	AMATATAT	2e-11	AGCTAGC	3.6e-08
20	ATAWAATA	1.2e-09	RAGRAAGA	1.3e-15	CWCAC	1.1e-10	TAAAAAWA	0.0077	ACTAATWA	0.0055	TASTASTA	2.4e-11	GARAAKGA	1.3e-07
21	CWCCAYC	8.4e-08	CATGTS	4.5e-14	ARGAGAAA	1.8e-09	CGCBGC	0.01	CTAGCTAS	0.0098	AGAGAWR	8.2e-11	CMACTYC	1.1e-06
22	AAAATAWA	1.4e-08	CMACTWG	9.7e-14	CATCAYCA	1.2e-08	CCAAMC	0.02	CARACACA	0.012	BCCWCC	2.8e-11	CTCTYS	8.8e-07
23	TACTASTA	1.4e-07	GGWKGGA	1.2e-13	CTTCCTWC	2.7e-08	GGTTGTGK	0.027	CTMCCTC	0.015	AAAAATAA	3.6e-10	CCAAACVC	1.4e-05
24	CMAACWC	5.8e-07	GAARRTGA	3.7e-14	AAAAAATA	3.5e-08			CAYTTCTC	0.016	CVACAAC	5.7e-10	CYCYTTC	1.3e-05
25	CBTCRTC	2e-06	CGYGS	6.1e-14	CCACTWS	6.7e-10			ACGTGB	0.018	CWCTC	8e-10	GRAAGRAA	1.8e-07
26	AGWGAG	6.6e-06	AAAATAWA	9.3e-13	CATGTGH	1.4e-07			GGCCWC	0.017	GTGTGD	4.9e-09	CACAHG	3.3e-05
27	CRTSTC	1.1e-06	CBTCWC	1e-11	TGTACGTR	2.6e-07					ATAWATAA	1.3e-07	GWGWGA	6.1e-05
28	GCHGCC	2.1e-06	ATTAATTA	5.3e-08	CGCBGC	8.2e-07					CATGCATR	2.9e-07	ATAAAATA	0.00028
29	CAMCGWC	9.7e-05	CAHCATCA	1.1e-07	CWCTTTC	1.6e-06					CGTSMC	7.8e-07	CCACGY	0.00052
30	AWCCAAMC	0.00023	GWGTTTGR	2.5e-08	CRCGY	5.5e-06					ARAAAATA	1.7e-06	GCAGCARC	0.00071
31	CGTACGTM	0.00029	AAAAGARA	1.3e-07	GAGRGA	7.6e-06					CTTSCTTS	1.7e-06	CHCCAC	0.0013
32	CACTCK	0.00053	ASTASTAC	1.3e-07	AATAAATA	1.2e-05					GCARCAS	6.5e-06	GTGRC	0.0017
33	AAAAATAW	0.00094	GCAGCM	3.4e-07	TACTASTA	8e-06					CMTCWTC	9.9e-06	RGAAGCAA	0.0024
34	AATTAATT	0.001	CRACRAC	7.2e-07	ATAWAATA	2e-05					CGTGB	6.8e-05	MTTAATTA	0.0049
35	CACAAGH	0.0025	AGTGASA	1.1e-06	CCAAMCC	4.7e-05					AGCTAGCT	0.00011	TATTTWTA	0.0049
36	GGAGGS	0.0021	GGWGGAAR	1.3e-06	AYTAATTA	8.1e-05					ATAATWAT	0.00018	GTACGTR	0.0065
37	CCAAGTCM	0.0022	AAATATTT	9.7e-06	GTYGTS	0.00017					CACWTGGC	0.00024	GTGTTGTK	0.0085
38	RAAAATGA	0.0091	TAAAAAAA	1.3e-05	TAAWAATA	0.00051					CGMCGS	0.00055	AAADGAGA	0.01
39	CGTGB	0.013	GBCTCCA	1.7e-05	RAARGAAA	0.00063					CWCTTYC	5.2e-05	GGAGGGA	0.014
40	CTCAACWC	0.013	CCACTVC	4.6e-05	GCCGSC	0.0013					ATATATGM	0.00087	CAYCAWC	0.023
41	CATCAYC	0.015	ATATATR	7.4e-05	GCTAGS	0.0053					GCCATGS	0.0013	CATGSAC	0.019
42	CACTTCAC	0.017	ADGAGAAA	7.1e-05	CTCKAYC	0.00017					ACATGRCA	0.0043	CCAAMCC	0.03
43	CTAGGCCW	0.031	GGTCAAS	0.00029	GAGAS	0.0059					AACTCAWC	0.012	KCCAACAA
44	ATAAATAA	0.049	GGCCGGB	0.00069	AAAWTAAA	0.0069					GRTGCA	0.015
45			AACGTGAY	0.001	CAMCAAC	0.022					CCYTCAC	0.013
46			GAGACHC	0.0011	CAAAGCAA	0.039					AAGAAGSA	0.015
47			AATAATAA	0.0012							GTACGTAB	0.017
48			TATTTATW	0.00042							GGAAGCAA	0.023
49			GCWWGC	0.0015							CTCCTTCC	0.029
50			CCMAGTCC	0.0031
51			GGAAGGR	0.0024
52			CTCAWCC	0.0026
53			CACCDAC	0.0036
54			CCACTBTC	0.0047
55			GATCGAK	0.009
56			GACGMC	0.011
57			CMAACMAA	0.033

## Sheet: Sheet2
Group 5	Group 6
TATATATA	CTCYCYC	#N/A
GAGRRAGA	GMCACGB	#N/A
CRCGYG	ATATATAT	#N/A
RAGARGA	RAGAGAAR	#N/A
CACHCWC	CWCACNC	#N/A
RARAGAAA	GRAGAARA	#N/A
CMCACM	CACGHG	#N/A
CWCSTCC	AAAAAAAA	AAAAAAAA
AAAAAAAA	CYTYCTC	#N/A
GAGAGD	CWCCACS	#N/A
CAYGCA	AAAGAAAR	#N/A
AAWATATA	ATAWAATA	#N/A
CCGTGH	RGAGAS	#N/A
CWCCASC	CAYSCAC	#N/A
AAAATAAA	ACGHGK	#N/A
ATATATRW	CACWTGY	#N/A
CYCAC	CCMAMCC	#N/A
CACCGC	TAAAAAAA	TAAAAAAA
TAAAAAAA	AMATATAT	#N/A
ACTAATWA	TASTASTA	#N/A
CTAGCTAS	AGAGAWR	#N/A
CARACACA	BCCWCC	#N/A
CTMCCTC	AAAAATAA	#N/A
CAYTTCTC	CVACAAC	#N/A
ACGTGB	CWCTC	#N/A
GGCCWC	GTGTGD	#N/A
	ATAWATAA	#N/A
	CATGCATR	#N/A
	CGTSMC	#N/A
	ARAAAATA	#N/A
	CTTSCTTS	#N/A
	GCARCAS	#N/A
	CMTCWTC	#N/A
	CGTGB	#N/A
	AGCTAGCT	#N/A
	ATAATWAT	#N/A
	CACWTGGC	#N/A
	CGMCGS	#N/A
	CWCTTYC	#N/A
	ATATATGM	#N/A
	GCCATGS	#N/A
	ACATGRCA	#N/A
	AACTCAWC	#N/A
	GRTGCA	#N/A
	CCYTCAC	#N/A
	AAGAAGSA	#N/A
	GTACGTAB	#N/A
	GGAAGCAA	#N/A
	CTCCTTCC	#N/A
		#N/A
		#N/A
		#N/A
		#N/A
		#N/A
		#N/A
		#N/A
		#N/A
