# Supplementary material for: Genome-wide transcriptome analysis of soybean primary root under varying water-deficit conditions
Source: BMC Genomics. 2016 Jan 15;17:57. doi: 10.1186/s12864-016-2378-y (PMC4714440; doi:10.1186/s12864-016-2378-y)
Supplement: Additional file 13: — Gene information used for qRT-PCR verification of RNA-Seq data and corresponding expression patterns extracted by RNA-Seq. (XLSX 10 kb) [file 12864_2016_2378_MOESM13_ESM.xlsx]

## Sheet: Primer sequence
Gene ID-v1.1	Gene ID-a2.v1	Annotation	Forward Primer sequence	Reverse Primer sequence
glyma03g38910.1	Glyma.03G229800	Glycosyl transferase	CACCCCTCAGTTCCAGATTG	CGGTAGGTGTTGAGATTAGGC
glyma05g08730.1	Glyma.05G005800	polygalacturonase	TCTATACAAACTGGTTGCTCGG	TCGGACGGTGACATTTCTAAC
glyma06g18890.1	Glyma.06G179200	Raffinose synthase	GTGAACATGCTTAACACTGGTG	AAACACCTTCATCTCCCCAC
glyma06g46520.1	Glyma.06G308500	Arylacetamide deacetylase	CTGGAGGGAACATAGCTCATC	GCTTCTGACTTGGTTCGGATAG
glyma10g35360.1	Glyma.10G209700	Auxin responsive protein	ACCCAAAGATGTCCCAAAAGG	GAATCCAAACACATCCTCTGC
glyma12g23200.1	Glyma.12G150900	Rare lipoprotein A (RlpA)-like double-psi beta-barrel	GGGCAATCCAACTTCAACATG	CCTCTGATCCACACAACCTTC
glyma15g15370.1	Glyma.15G143700	hydrolase activity	GTCCTGTAGTGTTCCCATTCG	TGCTTGAGAGGGTTGAGTTTG
Glyma17g07240.1	Glyma.17G065000	Xyloglucan endo-transglycosylase,XET	CCCAACTGCAGATTTTCACAC	TCCTCATTGCCTGGTTCTTG
Glyma17g07260.1	Glyma.17G065200	Xyloglucan endo-transglycosylase,XET	TGCAACTCAAACTAGTCCCTG	TTGGTGTGAAGGATGTATGGG
Glyma15g18580.1	Glyma.15G170500	bHLH	ACCCGAATCAAGCACATCAG	CATGGAAACCAAACTCACGTG
Glyma10g38440.1	Glyma.10G239400	CBF3	GAGTATCTGAGGAACATGGTGC	ACTCCACAACCGAACTTCAG
Glyma10g10240.1	Glyma.10G082800	NF-YA	GCAAAGTGAATAAAACTGGCGG	AGAGATGTTTGGACTGCTTCG
Glyma01g42500.1	Glyma.01G216000	DDF1	AGGAACAAGAACAAGTGGGTC	GTATGTCCCGAGCCAAATCC
Glyma02g17310.1	Glyma.02G154000	NF-Y	ACGCCAAGATCTCAAAGGAAG	TCCCCAGTGACAAAGCTAATG
Glyma04g05500.1	Glyma.04G052000	HSFA2	TGAGTGATTCTGTTTGGGAGG	TCTGCAAATCCTCACTCCAC
Glyma07g01800.1	Glyma.07G015200	IAA26	GCCTCCAATTCGTTCCTTCAG	AGCCTTTACCTGAGTTGTCTG
Glyma19g40980.1	Glyma.19G222000	PIF3	TCAATGGGAAGTGGGTTATGG	GGAACCAAACATCTGAATAAGTCTG
glyma04g04170.1	Glyma.04G039300	Bzip	GTGGAGGGATTGGTATGGTTG	AAGACATAAGGAACCGGCG
